# Supplementary material for: Meta-analysis of a megafish: assessing patterns and predictors of Alligator Gar movement across multiple populations
Source: Mov Ecol. 2025 Mar 10;13:15. doi: 10.1186/s40462-025-00544-7 (PMC11892227; doi:10.1186/s40462-025-00544-7)
Supplement: Supplementary file 1 — Supplementary Material 1 [file 40462_2025_544_MOESM1_ESM.xlsx]

## Sheet: ALG_TR_GPS
Date	Time	Date_Time	T_Diff	Cum_Time	Month	Day	Year	Fish_ID	TL_mm	Event	Latitude	Longitude	Capture	Study
2008-09-09	10:30:00	2008-09-09 10:30:00	0	0	9	9	2008	2.1	1690	0	3.3003e+06	331886	1	TR
2008-09-09	15:15:00	2008-09-09 15:15:00	0	0	9	9	2008	3.1	802	0	3.30166e+06	329690	1	TR
2009-02-03	12:07:00	2009-02-03 12:07:00	0	0	2	3	2009	4.1	1670	2	3.38471e+06	308572	1	TR
2009-03-11	15:25:00	2009-03-11 15:25:00	36	36	3	11	2009	4.1	1670	3	3.38475e+06	308284	0	TR
2009-04-08	14:48:00	2009-04-08 14:48:00	28	64	4	8	2009	4.1	1670	4	3.38474e+06	308367	0	TR
2009-08-14	16:24:00	2009-08-14 16:24:00	128	192	8	14	2009	4.1	1670	7	3.37325e+06	321889	0	TR
2010-01-26	12:19:00	2010-01-26 12:19:00	165	357	1	26	2010	4.1	1670	9	3.37875e+06	323522	0	TR
2009-02-03	09:40:00	2009-02-03 09:40:00	0	0	2	3	2009	17.1	1750	2	3.38471e+06	308572	1	TR
2009-03-11	15:36:00	2009-03-11 15:36:00	36	36	3	11	2009	17.1	1750	3	3.38472e+06	308505	0	TR
2009-04-08	14:45:00	2009-04-08 14:45:00	28	64	4	8	2009	17.1	1750	4	3.38474e+06	308367	0	TR
2009-05-01	10:23:00	2009-05-01 10:23:00	23	87	5	1	2009	17.1	1750	5	3.37599e+06	320842	0	TR
2009-08-14	17:20:00	2009-08-14 17:20:00	105	192	8	14	2009	17.1	1750	7	3.37071e+06	321619	0	TR
2009-02-04	11:35:00	2009-02-04 11:35:00	0	0	2	4	2009	18.1	2060	2	3.33356e+06	324998	1	TR
2009-04-06	17:40:00	2009-04-06 17:40:00	61	61	4	6	2009	18.1	2060	4	3.3336e+06	324905	0	TR
2009-05-08	11:43:00	2009-05-08 11:43:00	32	93	5	8	2009	18.1	2060	5	3.33302e+06	324976	0	TR
2009-08-13	14:45:00	2009-08-13 14:45:00	97	190	8	13	2009	18.1	2060	7	3.33355e+06	325019	0	TR
2010-01-27	13:14:00	2010-01-27 13:14:00	167	357	1	27	2010	18.1	2060	9	3.33399e+06	324173	0	TR
2010-07-07	13:50:00	2010-07-07 13:50:00	161	518	7	7	2010	18.1	2060	11	3.33304e+06	324970	0	TR
2009-02-03	11:22:00	2009-02-03 11:22:00	0	0	2	3	2009	19.1	1879	2	3.38471e+06	308572	1	TR
2009-03-11	15:20:00	2009-03-11 15:20:00	36	36	3	11	2009	19.1	1879	3	3.38477e+06	308052	0	TR
2009-03-11	15:32:00	2009-03-11 15:32:00	0	36	3	11	2009	19.1	1879	3	3.38472e+06	308505	0	TR
2009-04-08	15:07:00	2009-04-08 15:07:00	28	64	4	8	2009	19.1	1879	4	3.38469e+06	308661	0	TR
2010-01-25	16:51:00	2010-01-25 16:51:00	292	356	1	25	2010	19.1	1879	9	3.38459e+06	307134	0	TR
2008-09-30	10:00:00	2008-09-30 10:00:00	0	0	9	30	2008	32.1	995	0	3.3863e+06	305210	1	TR
2009-04-08	12:21:00	2009-04-08 12:21:00	190	190	4	8	2009	32.1	995	4	3.37722e+06	321163	0	TR
2009-04-27	15:36:00	2009-04-27 15:36:00	19	209	4	27	2009	32.1	995	5	3.3882e+06	307544	0	TR
2009-08-14	15:40:00	2009-08-14 15:40:00	109	318	8	14	2009	32.1	995	7	3.37493e+06	321539	0	TR
2010-01-26	13:04:00	2010-01-26 13:04:00	165	483	1	26	2010	32.1	995	9	3.37494e+06	321214	0	TR
2010-04-27	13:55:00	2010-04-27 13:55:00	91	574	4	27	2010	32.1	995	10	3.37495e+06	321198	0	TR
2010-07-06	16:07:00	2010-07-06 16:07:00	70	644	7	6	2010	32.1	995	11	3.37494e+06	321636	0	TR
2009-02-03	15:10:00	2009-02-03 15:10:00	0	0	2	3	2009	33.1	1775	2	3.37953e+06	324326	1	TR
2009-03-10	16:02:00	2009-03-10 16:02:00	35	35	3	10	2009	33.1	1775	3	3.37884e+06	323805	0	TR
2009-08-15	16:15:00	2009-08-15 16:15:00	158	193	8	15	2009	33.1	1775	7	3.38467e+06	308735	0	TR
2010-01-26	13:28:00	2010-01-26 13:28:00	164	357	1	26	2010	33.1	1775	9	3.37335e+06	321981	0	TR
2010-04-27	14:57:00	2010-04-27 14:57:00	91	448	4	27	2010	33.1	1775	10	3.37329e+06	321926	0	TR
2010-07-06	16:43:00	2010-07-06 16:43:00	70	518	7	6	2010	33.1	1775	11	3.37301e+06	321664	0	TR
2008-09-10	08:55:00	2008-09-10 08:55:00	0	0	9	10	2008	34.1	1250	0	3.2998e+06	332225	1	TR
2009-06-29	10:20:00	2009-06-29 10:20:00	0	0	6	29	2009	47.1	1780	6	3.29959e+06	332365	1	TR
2009-06-29	15:05:00	2009-06-29 15:05:00	0	0	6	29	2009	47.1	1780	6	3.29914e+06	332967	0	TR
2009-08-15	13:41:00	2009-08-15 13:41:00	47	47	8	15	2009	47.1	1780	7	3.29926e+06	332758	0	TR
2009-02-03	09:55:00	2009-02-03 09:55:00	0	0	2	3	2009	48.1	1950	2	3.38471e+06	308572	1	TR
2009-03-10	16:20:00	2009-03-10 16:20:00	35	35	3	10	2009	48.1	1950	3	3.37964e+06	324362	0	TR
2009-04-08	10:30:00	2009-04-08 10:30:00	29	64	4	8	2009	48.1	1950	4	3.3796e+06	324351	0	TR
2009-11-04	11:20:00	2009-11-04 11:20:00	210	274	11	4	2009	48.1	1950	8	3.35743e+06	327474	0	TR
2009-11-04	11:50:00	2009-11-04 11:50:00	0	274	11	4	2009	48.1	1950	8	3.35728e+06	327740	0	TR
2009-06-08	18:45:00	2009-06-08 18:45:00	0	0	6	8	2009	49.1	860	6	3.30011e+06	332012	1	TR
2009-08-15	10:27:00	2009-08-15 10:27:00	68	68	8	15	2009	49.1	860	7	3.30967e+06	330695	0	TR
2010-01-27	12:18:00	2010-01-27 12:18:00	165	233	1	27	2010	49.1	860	9	3.30981e+06	329919	0	TR
2009-06-30	11:00:00	2009-06-30 11:00:00	0	0	6	30	2009	62.1	1905	6	3.37873e+06	323463	1	TR
2008-10-01	09:47:00	2008-10-01 09:47:00	0	0	10	1	2008	63.1	923	0	3.38473e+06	308450	1	TR
2009-04-08	15:33:00	2009-04-08 15:33:00	189	189	4	8	2009	63.1	923	4	3.38432e+06	309724	0	TR
2009-04-30	12:20:00	2009-04-30 12:20:00	22	211	4	30	2009	63.1	923	5	3.38432e+06	309912	0	TR
2009-02-03	15:15:00	2009-02-03 15:15:00	0	0	2	3	2009	64.1	1885	2	3.37946e+06	324308	1	TR
2009-03-10	15:55:00	2009-03-10 15:55:00	35	35	3	10	2009	64.1	1885	3	3.37884e+06	323805	0	TR
2009-04-08	10:38:00	2009-04-08 10:38:00	29	64	4	8	2009	64.1	1885	4	3.3796e+06	324351	0	TR
2009-06-03	14:02:00	2009-06-03 14:02:00	56	120	6	3	2009	64.1	1885	6	3.38471e+06	308556	0	TR
2009-08-14	18:00:00	2009-08-14 18:00:00	72	192	8	14	2009	64.1	1885	7	3.36802e+06	322581	0	TR
2009-08-17	11:20:00	2009-08-17 11:20:00	0	0	8	17	2009	77.1	1920	7	3.38453e+06	309027	1	TR
2010-01-25	17:12:00	2010-01-25 17:12:00	161	161	1	25	2010	77.1	1920	9	3.38458e+06	308942	0	TR
2010-01-28	11:00:00	2010-01-28 11:00:00	3	164	1	28	2010	77.1	1920	9	3.38477e+06	307740	0	TR
2010-07-06	15:30:00	2010-07-06 15:30:00	159	323	7	6	2010	77.1	1920	11	3.38475e+06	308241	0	TR
2008-09-30	09:20:00	2008-09-30 09:20:00	0	0	9	30	2008	78.1	800	0	3.38581e+06	305123	1	TR
2009-04-08	09:50:00	2009-04-08 09:50:00	190	190	4	8	2009	78.1	800	4	3.38081e+06	321917	0	TR
2009-04-30	15:45:00	2009-04-30 15:45:00	22	212	4	30	2009	78.1	800	5	3.38253e+06	313781	0	TR
2010-01-26	11:25:00	2010-01-26 11:25:00	271	483	1	26	2010	78.1	800	9	3.3806e+06	322758	0	TR
2008-10-02	07:44:00	2008-10-02 07:44:00	0	0	10	2	2008	79.1	876	0	3.38475e+06	308271	1	TR
2008-10-03	12:00:00	2008-10-03 12:00:00	1	1	10	3	2008	79.1	876	0	3.3847e+06	308591	0	TR
2008-10-06	11:45:00	2008-10-06 11:45:00	3	4	10	6	2008	79.1	876	0	3.38456e+06	308964	0	TR
2008-12-02	14:45:00	2008-12-02 14:45:00	57	61	12	2	2008	79.1	876	1	3.3847e+06	308606	0	TR
2009-01-27	09:50:00	2009-01-27 09:50:00	56	117	1	27	2009	79.1	876	2	3.38471e+06	308561	0	TR
2009-02-02	16:45:00	2009-02-02 16:45:00	6	123	2	2	2009	79.1	876	2	3.38469e+06	308640	0	TR
2009-03-11	15:20:00	2009-03-11 15:20:00	37	160	3	11	2009	79.1	876	3	3.38477e+06	308052	0	TR
2009-03-11	15:32:00	2009-03-11 15:32:00	0	160	3	11	2009	79.1	876	3	3.38472e+06	308505	0	TR
2009-04-08	13:46:00	2009-04-08 13:46:00	28	188	4	8	2009	79.1	876	4	3.38452e+06	306881	0	TR
2009-06-08	19:15:00	2009-06-08 19:15:00	0	0	6	8	2009	79.2	1080	6	3.30104e+06	331825	1	TR
2009-06-10	16:55:00	2009-06-10 16:55:00	2	2	6	10	2009	79.2	1080	6	3.30004e+06	332061	0	TR
2009-08-15	13:05:00	2009-08-15 13:05:00	66	68	8	15	2009	79.2	1080	7	3.3012e+06	331779	0	TR
2009-11-03	16:35:00	2009-11-03 16:35:00	80	148	11	3	2009	79.2	1080	8	3.30178e+06	331408	0	TR
2010-01-27	12:25:00	2010-01-27 12:25:00	85	233	1	27	2010	79.2	1080	9	3.30965e+06	330371	0	TR
2010-04-28	14:35:00	2010-04-28 14:35:00	91	324	4	28	2010	79.2	1080	10	3.30965e+06	330361	0	TR
2009-02-03	15:35:00	2009-02-03 15:35:00	0	0	2	3	2009	92.1	1990	2	3.37946e+06	324308	1	TR
2009-04-08	10:24:00	2009-04-08 10:24:00	64	64	4	8	2009	92.1	1990	4	3.37998e+06	324439	0	TR
2009-06-03	09:14:00	2009-06-03 09:14:00	56	120	6	3	2009	92.1	1990	6	3.37875e+06	323527	0	TR
2010-01-26	11:50:00	2010-01-26 11:50:00	237	357	1	26	2010	92.1	1990	9	3.38011e+06	324437	0	TR
2009-06-08	17:00:00	2009-06-08 17:00:00	0	0	6	8	2009	93.1	895	6	3.30048e+06	331841	1	TR
2009-06-10	04:57:00	2009-06-10 04:57:00	1	1	6	10	2009	93.1	895	6	3.29989e+06	332163	0	TR
2009-08-15	13:24:00	2009-08-15 13:24:00	66	68	8	15	2009	93.1	895	7	3.29963e+06	332336	0	TR
2009-02-03	14:55:00	2009-02-03 14:55:00	0	0	2	3	2009	94.1	1845	2	3.37946e+06	324308	1	TR
2009-03-10	16:37:00	2009-03-10 16:37:00	35	35	3	10	2009	94.1	1845	3	3.37987e+06	324440	0	TR
2009-04-08	10:27:00	2009-04-08 10:27:00	29	64	4	8	2009	94.1	1845	4	3.37998e+06	324439	0	TR
2009-05-01	11:00:00	2009-05-01 11:00:00	23	87	5	1	2009	94.1	1845	5	3.37509e+06	321007	0	TR
2009-08-14	14:25:00	2009-08-14 14:25:00	105	192	8	14	2009	94.1	1845	7	3.37735e+06	321447	0	TR
2010-01-26	11:46:00	2010-01-26 11:46:00	165	357	1	26	2010	94.1	1845	9	3.38014e+06	324417	0	TR
2010-07-06	17:46:00	2010-07-06 17:46:00	161	518	7	6	2010	94.1	1845	11	3.36828e+06	322428	0	TR
2009-02-04	13:40:00	2009-02-04 13:40:00	0	0	2	4	2009	107.1	2015	2	3.33845e+06	325723	1	TR
2009-04-06	16:00:00	2009-04-06 16:00:00	61	61	4	6	2009	107.1	2015	4	3.33829e+06	325715	0	TR
2009-05-07	17:01:00	2009-05-07 17:01:00	31	92	5	7	2009	107.1	2015	5	3.33572e+06	326338	0	TR
2009-08-13	12:45:00	2009-08-13 12:45:00	98	190	8	13	2009	107.1	2015	7	3.33809e+06	325705	0	TR
2009-11-04	12:00:00	2009-11-04 12:00:00	83	273	11	4	2009	107.1	2015	8	3.33861e+06	325079	0	TR
2010-01-27	11:48:00	2010-01-27 11:48:00	84	357	1	27	2010	107.1	2015	9	3.33855e+06	325699	0	TR
2010-07-07	14:53:00	2010-07-07 14:53:00	161	518	7	7	2010	107.1	2015	11	3.33814e+06	325708	0	TR
2009-02-03	09:15:00	2009-02-03 09:15:00	0	0	2	3	2009	108.1	1845	2	3.38469e+06	308637	1	TR
2009-03-11	15:32:00	2009-03-11 15:32:00	36	36	3	11	2009	108.1	1845	3	3.38472e+06	308505	0	TR
2009-06-03	13:40:00	2009-06-03 13:40:00	84	120	6	3	2009	108.1	1845	6	3.38467e+06	307360	0	TR
2009-08-15	16:12:00	2009-08-15 16:12:00	73	193	8	15	2009	108.1	1845	7	3.38467e+06	308735	0	TR
2009-11-02	11:20:00	2009-11-02 11:20:00	79	272	11	2	2009	108.1	1845	8	3.38621e+06	305231	0	TR
2010-01-25	17:39:00	2010-01-25 17:39:00	84	356	1	25	2010	108.1	1845	9	3.38407e+06	311989	0	TR
2010-01-26	09:45:00	2010-01-26 09:45:00	1	357	1	26	2010	108.1	1845	9	3.38417e+06	311839	0	TR
2010-07-06	16:00:00	2010-07-06 16:00:00	161	518	7	6	2010	108.1	1845	11	3.38435e+06	310729	0	TR
2008-12-04	09:30:00	2008-12-04 09:30:00	0	0	12	4	2008	109.1	1920	1	3.30005e+06	332054	1	TR
2009-05-19	18:37:00	2009-05-19 18:37:00	166	166	5	19	2009	109.1	1920	5	3.30039e+06	331844	0	TR
2009-08-15	13:35:00	2009-08-15 13:35:00	88	254	8	15	2009	109.1	1920	7	3.29951e+06	332442	0	TR
2009-06-29	09:55:00	2009-06-29 09:55:00	0	0	6	29	2009	122.1	1105	6	3.29938e+06	332570	1	TR
2009-06-30	09:50:00	2009-06-30 09:50:00	0	0	6	30	2009	123.1	1870	6	3.37873e+06	323463	1	TR
2009-08-14	10:55:00	2009-08-14 10:55:00	45	45	8	14	2009	123.1	1870	7	3.38086e+06	321593	0	TR
2010-01-26	10:23:00	2010-01-26 10:23:00	165	210	1	26	2010	123.1	1870	9	3.38259e+06	316855	0	TR
2009-06-30	09:42:00	2009-06-30 09:42:00	0	0	6	30	2009	124.1	1940	6	3.37873e+06	323463	1	TR
2009-08-14	12:50:00	2009-08-14 12:50:00	45	45	8	14	2009	124.1	1940	7	3.37899e+06	324033	0	TR
2010-01-26	12:15:00	2010-01-26 12:15:00	165	210	1	26	2010	124.1	1940	9	3.37886e+06	323851	0	TR
2010-04-27	13:54:00	2010-04-27 13:54:00	91	301	4	27	2010	124.1	1940	10	3.37495e+06	321198	0	TR
2010-07-06	15:38:00	2010-07-06 15:38:00	70	371	7	6	2010	124.1	1940	11	3.37727e+06	321281	0	TR
2009-02-03	10:20:00	2009-02-03 10:20:00	0	0	2	3	2009	137.1	1665	2	3.38471e+06	308572	1	TR
2009-03-11	15:05:00	2009-03-11 15:05:00	36	36	3	11	2009	137.1	1665	3	3.38472e+06	307520	0	TR
2009-04-08	13:58:00	2009-04-08 13:58:00	28	64	4	8	2009	137.1	1665	4	3.38472e+06	307531	0	TR
2009-04-27	16:43:00	2009-04-27 16:43:00	19	83	4	27	2009	137.1	1665	5	3.3873e+06	306703	0	TR
2009-06-03	13:35:00	2009-06-03 13:35:00	37	120	6	3	2009	137.1	1665	6	3.38467e+06	307360	0	TR
2009-08-15	16:05:00	2009-08-15 16:05:00	73	193	8	15	2009	137.1	1665	7	3.38475e+06	308241	0	TR
2009-06-08	18:20:00	2009-06-08 18:20:00	0	0	6	8	2009	138.1	2085	6	3.29999e+06	332093	1	TR
2009-08-15	12:50:00	2009-08-15 12:50:00	68	68	8	15	2009	138.1	2085	7	3.30187e+06	330956	0	TR
2009-11-02	12:07:00	2009-11-02 12:07:00	79	147	11	2	2009	138.1	2085	8	3.3128e+06	329309	0	TR
2010-01-27	10:54:00	2010-01-27 10:54:00	86	233	1	27	2010	138.1	2085	9	3.31341e+06	328698	0	TR
2010-04-28	11:47:00	2010-04-28 11:47:00	91	324	4	28	2010	138.1	2085	10	3.31679e+06	325176	0	TR
2010-07-08	11:01:00	2010-07-08 11:01:00	71	395	7	8	2010	138.1	2085	11	3.31495e+06	325046	0	TR
2008-10-01	11:17:00	2008-10-01 11:17:00	0	0	10	1	2008	139.1	1760	0	3.37868e+06	323300	1	TR
2009-04-08	12:17:00	2009-04-08 12:17:00	189	189	4	8	2009	139.1	1760	4	3.37722e+06	321163	0	TR
2009-05-01	12:05:00	2009-05-01 12:05:00	23	212	5	1	2009	139.1	1760	5	3.3729e+06	321613	0	TR
2009-06-03	09:06:00	2009-06-03 09:06:00	33	245	6	3	2009	139.1	1760	6	3.37872e+06	323439	0	TR
2009-08-14	14:25:00	2009-08-14 14:25:00	72	317	8	14	2009	139.1	1760	7	3.37735e+06	321447	0	TR
2009-11-03	09:15:00	2009-11-03 09:15:00	81	398	11	3	2009	139.1	1760	8	3.3757e+06	320891	0	TR
2010-01-26	12:44:00	2010-01-26 12:44:00	84	482	1	26	2010	139.1	1760	9	3.37721e+06	321140	0	TR
2010-04-27	13:35:00	2010-04-27 13:35:00	91	573	4	27	2010	139.1	1760	10	3.37726e+06	321254	0	TR
2010-07-06	15:33:00	2010-07-06 15:33:00	70	643	7	6	2010	139.1	1760	11	3.37739e+06	321538	0	TR
2009-02-03	08:40:00	2009-02-03 08:40:00	0	0	2	3	2009	152.1	1585	2	3.38469e+06	308637	1	TR
2009-03-11	14:53:00	2009-03-11 14:53:00	36	36	3	11	2009	152.1	1585	3	3.38467e+06	307353	0	TR
2009-04-08	14:00:00	2009-04-08 14:00:00	28	64	4	8	2009	152.1	1585	4	3.38472e+06	307531	0	TR
2009-08-15	15:40:00	2009-08-15 15:40:00	129	193	8	15	2009	152.1	1585	7	3.3845e+06	306666	0	TR
2010-01-25	17:05:00	2010-01-25 17:05:00	163	356	1	25	2010	152.1	1585	9	3.38476e+06	308170	0	TR
2010-01-28	10:55:00	2010-01-28 10:55:00	3	359	1	28	2010	152.1	1585	9	3.38477e+06	307882	0	TR
2009-06-29	11:05:00	2009-06-29 11:05:00	0	0	6	29	2009	153.1	1170	6	3.30049e+06	331841	1	TR
2009-02-03	09:00:00	2009-02-03 09:00:00	0	0	2	3	2009	154.1	1720	2	3.38471e+06	308572	1	TR
2009-03-11	15:07:00	2009-03-11 15:07:00	36	36	3	11	2009	154.1	1720	3	3.38472e+06	307520	0	TR
2009-04-08	15:06:00	2009-04-08 15:06:00	28	64	4	8	2009	154.1	1720	4	3.38469e+06	308661	0	TR
2009-08-14	09:00:00	2009-08-14 09:00:00	128	192	8	14	2009	154.1	1720	7	3.3815e+06	322864	0	TR
2009-02-03	14:40:00	2009-02-03 14:40:00	0	0	2	3	2009	167.1	1743	2	3.37946e+06	324308	1	TR
2009-04-07	11:40:00	2009-04-07 11:40:00	63	63	4	7	2009	167.1	1743	4	3.35898e+06	328689	0	TR
2010-01-26	10:35:00	2010-01-26 10:35:00	294	357	1	26	2010	167.1	1743	9	3.38229e+06	317460	0	TR
2010-04-27	12:00:00	2010-04-27 12:00:00	91	448	4	27	2010	167.1	1743	10	3.38217e+06	317671	0	TR
2010-04-27	17:05:00	2010-04-27 17:05:00	0	448	4	27	2010	167.1	1743	10	3.38217e+06	317671	0	TR
2009-02-03	10:45:00	2009-02-03 10:45:00	0	0	2	3	2009	168.1	1570	2	3.38471e+06	308572	1	TR
2009-03-11	15:00:00	2009-03-11 15:00:00	36	36	3	11	2009	168.1	1570	3	3.38467e+06	307353	0	TR
2009-04-08	14:03:00	2009-04-08 14:03:00	28	64	4	8	2009	168.1	1570	4	3.38472e+06	307531	0	TR
2009-06-03	13:55:00	2009-06-03 13:55:00	56	120	6	3	2009	168.1	1570	6	3.38476e+06	308153	0	TR
2009-08-14	12:22:00	2009-08-14 12:22:00	72	192	8	14	2009	168.1	1570	7	3.37972e+06	324392	0	TR
2010-01-25	16:53:00	2010-01-25 16:53:00	164	356	1	25	2010	168.1	1570	9	3.38462e+06	307218	0	TR
2009-02-03	11:20:00	2009-02-03 11:20:00	0	0	2	3	2009	169.1	1710	2	3.38469e+06	308637	1	TR
2009-03-11	15:45:00	2009-03-11 15:45:00	36	36	3	11	2009	169.1	1710	3	3.38454e+06	309008	0	TR
2009-04-08	15:20:00	2009-04-08 15:20:00	28	64	4	8	2009	169.1	1710	4	3.38448e+06	309132	0	TR
2009-04-27	16:23:00	2009-04-27 16:23:00	19	83	4	27	2009	169.1	1710	5	3.38752e+06	307458	0	TR
2009-05-06	12:40:00	2009-05-06 12:40:00	9	92	5	6	2009	169.1	1710	5	3.36478e+06	324851	0	TR
2009-08-17	12:30:00	2009-08-17 12:30:00	0	0	8	17	2009	182.1	1905	7	3.38453e+06	309027	1	TR
2009-11-02	15:55:00	2009-11-02 15:55:00	77	77	11	2	2009	182.1	1905	8	3.38263e+06	316797	0	TR
2010-01-26	10:25:00	2010-01-26 10:25:00	85	162	1	26	2010	182.1	1905	9	3.38254e+06	316924	0	TR
2010-04-27	11:18:00	2010-04-27 11:18:00	91	253	4	27	2010	182.1	1905	10	3.38245e+06	316368	0	TR
2009-02-03	10:15:00	2009-02-03 10:15:00	0	0	2	3	2009	183.1	2010	2	3.38469e+06	308637	1	TR
2009-03-11	16:11:00	2009-03-11 16:11:00	36	36	3	11	2009	183.1	2010	3	3.38417e+06	311822	0	TR
2009-04-08	16:00:00	2009-04-08 16:00:00	28	64	4	8	2009	183.1	2010	4	3.38418e+06	311810	0	TR
2009-06-03	13:38:00	2009-06-03 13:38:00	56	120	6	3	2009	183.1	2010	6	3.38467e+06	307360	0	TR
2009-08-14	17:57:00	2009-08-14 17:57:00	72	192	8	14	2009	183.1	2010	7	3.36811e+06	322530	0	TR
2010-01-26	12:40:00	2010-01-26 12:40:00	165	357	1	26	2010	183.1	2010	9	3.37723e+06	321184	0	TR
2010-07-06	14:25:00	2010-07-06 14:25:00	161	518	7	6	2010	183.1	2010	11	3.38082e+06	320335	0	TR
2009-02-03	10:35:00	2009-02-03 10:35:00	0	0	2	3	2009	184.1	1465	2	3.38469e+06	308637	1	TR
2009-03-11	14:50:00	2009-03-11 14:50:00	36	36	3	11	2009	184.1	1465	3	3.3846e+06	307173	0	TR
2009-04-08	13:55:00	2009-04-08 13:55:00	28	64	4	8	2009	184.1	1465	4	3.3847e+06	307448	0	TR
2009-08-13	11:55:00	2009-08-13 11:55:00	127	191	8	13	2009	184.1	1465	7	3.33901e+06	323872	0	TR
2010-01-25	17:30:00	2010-01-25 17:30:00	165	356	1	25	2010	184.1	1465	9	3.38415e+06	311868	0	TR
2010-01-26	09:43:00	2010-01-26 09:43:00	1	357	1	26	2010	184.1	1465	9	3.38412e+06	311904	0	TR
2010-01-28	08:55:00	2010-01-28 08:55:00	2	359	1	28	2010	184.1	1465	9	3.38419e+06	311783	0	TR
2010-07-07	08:37:00	2010-07-07 08:37:00	160	519	7	7	2010	184.1	1465	11	3.36537e+06	325076	0	TR
2009-02-03	15:55:00	2009-02-03 15:55:00	0	0	2	3	2009	197.1	1970	2	3.37946e+06	324308	1	TR
2009-03-10	16:28:00	2009-03-10 16:28:00	35	35	3	10	2009	197.1	1970	3	3.37987e+06	324440	0	TR
2009-05-08	09:47:00	2009-05-08 09:47:00	59	94	5	8	2009	197.1	1970	5	3.33563e+06	325968	0	TR
2009-06-03	09:43:00	2009-06-03 09:43:00	26	120	6	3	2009	197.1	1970	6	3.37953e+06	324327	0	TR
2009-08-14	12:05:00	2009-08-14 12:05:00	72	192	8	14	2009	197.1	1970	7	3.38001e+06	324438	0	TR
2010-01-26	11:50:00	2010-01-26 11:50:00	165	357	1	26	2010	197.1	1970	9	3.38011e+06	324437	0	TR
2010-07-06	14:42:00	2010-07-06 14:42:00	161	518	7	6	2010	197.1	1970	11	3.38086e+06	321684	0	TR
2009-02-03	09:50:00	2009-02-03 09:50:00	0	0	2	3	2009	198.1	1730	2	3.38469e+06	308637	1	TR
2009-03-11	16:11:00	2009-03-11 16:11:00	36	36	3	11	2009	198.1	1730	3	3.38417e+06	311822	0	TR
2009-04-08	14:46:00	2009-04-08 14:46:00	28	64	4	8	2009	198.1	1730	4	3.38474e+06	308367	0	TR
2009-04-27	16:01:00	2009-04-27 16:01:00	19	83	4	27	2009	198.1	1730	5	3.38811e+06	307577	0	TR
2009-08-15	12:45:00	2009-08-15 12:45:00	110	193	8	15	2009	198.1	1730	7	3.38877e+06	307444	0	TR
2010-01-25	17:34:00	2010-01-25 17:34:00	163	356	1	25	2010	198.1	1730	9	3.38407e+06	311989	0	TR
2010-01-26	09:50:00	2010-01-26 09:50:00	1	357	1	26	2010	198.1	1730	9	3.38417e+06	311839	0	TR
2010-01-28	08:55:00	2010-01-28 08:55:00	2	359	1	28	2010	198.1	1730	9	3.38419e+06	311783	0	TR
2009-02-03	14:30:00	2009-02-03 14:30:00	0	0	2	3	2009	199.1	1745	2	3.38001e+06	324438	1	TR
2009-03-10	16:07:00	2009-03-10 16:07:00	35	35	3	10	2009	199.1	1745	3	3.37893e+06	323971	0	TR
2009-04-08	14:35:00	2009-04-08 14:35:00	29	64	4	8	2009	199.1	1745	4	3.38476e+06	308119	0	TR
2009-06-03	09:32:00	2009-06-03 09:32:00	56	120	6	3	2009	199.1	1745	6	3.37875e+06	323527	0	TR
2009-08-14	17:55:00	2009-08-14 17:55:00	72	192	8	14	2009	199.1	1745	7	3.36822e+06	322463	0	TR
2010-01-26	11:12:00	2010-01-26 11:12:00	165	357	1	26	2010	199.1	1745	9	3.38083e+06	321792	0	TR
2008-10-05	10:35:00	2008-10-05 10:35:00	0	0	10	5	2008	212.1	1950	0	3.30048e+06	331842	1	TR
2008-10-07	10:35:00	2008-10-07 10:35:00	0	0	10	7	2008	213.1	1489	0	3.30093e+06	331828	1	TR
2009-02-03	15:00:00	2009-02-03 15:00:00	0	0	2	3	2009	214.1	2030	2	3.37953e+06	324326	1	TR
2009-03-10	16:00:00	2009-03-10 16:00:00	35	35	3	10	2009	214.1	2030	3	3.37884e+06	323805	0	TR
2009-04-08	10:53:00	2009-04-08 10:53:00	29	64	4	8	2009	214.1	2030	4	3.37892e+06	323955	0	TR
2009-08-13	10:30:00	2009-08-13 10:30:00	127	191	8	13	2009	214.1	2030	7	3.34327e+06	324053	0	TR
2009-02-03	09:35:00	2009-02-03 09:35:00	0	0	2	3	2009	227.1	1810	2	3.38469e+06	308637	1	TR
2009-03-11	15:38:00	2009-03-11 15:38:00	36	36	3	11	2009	227.1	1810	3	3.38472e+06	308505	0	TR
2009-04-08	14:10:00	2009-04-08 14:10:00	28	64	4	8	2009	227.1	1810	4	3.3688e+06	322321	0	TR
2009-08-14	17:48:00	2009-08-14 17:48:00	128	192	8	14	2009	227.1	1810	7	3.36843e+06	322358	0	TR
2010-01-26	14:33:00	2010-01-26 14:33:00	165	357	1	26	2010	227.1	1810	9	3.3682e+06	322473	0	TR
2010-07-06	15:30:00	2010-07-06 15:30:00	161	518	7	6	2010	227.1	1810	11	3.38474e+06	308376	0	TR
2009-06-09	11:00:00	2009-06-09 11:00:00	0	0	6	9	2009	228.1	925	6	3.30095e+06	331827	1	TR
2009-08-15	10:48:00	2009-08-15 10:48:00	67	67	8	15	2009	228.1	925	7	3.30995e+06	331071	0	TR
2009-02-03	10:40:00	2009-02-03 10:40:00	0	0	2	3	2009	229.1	1522	2	3.38469e+06	308637	1	TR
2009-04-08	14:35:00	2009-04-08 14:35:00	64	64	4	8	2009	229.1	1522	4	3.38476e+06	308119	0	TR
2009-05-06	16:50:00	2009-05-06 16:50:00	28	92	5	6	2009	229.1	1522	5	3.35898e+06	328652	0	TR
2009-08-14	12:00:00	2009-08-14 12:00:00	100	192	8	14	2009	229.1	1522	7	3.36286e+06	325510	0	TR
2009-02-04	14:15:00	2009-02-04 14:15:00	0	0	2	4	2009	242.1	1935	2	3.33843e+06	325722	1	TR
2009-04-06	16:00:00	2009-04-06 16:00:00	61	61	4	6	2009	242.1	1935	4	3.33805e+06	325703	0	TR
2009-05-07	16:50:00	2009-05-07 16:50:00	31	92	5	7	2009	242.1	1935	5	3.33571e+06	326232	0	TR
2009-08-13	12:50:00	2009-08-13 12:50:00	98	190	8	13	2009	242.1	1935	7	3.33794e+06	325688	0	TR
2010-01-27	11:53:00	2010-01-27 11:53:00	167	357	1	27	2010	242.1	1935	9	3.33809e+06	325705	0	TR
2009-02-04	10:45:00	2009-02-04 10:45:00	0	0	2	4	2009	243.1	2130	2	3.33337e+06	325034	1	TR
2009-04-06	17:35:00	2009-04-06 17:35:00	61	61	4	6	2009	243.1	2130	4	3.33362e+06	324717	0	TR
2009-05-08	12:13:00	2009-05-08 12:13:00	32	93	5	8	2009	243.1	2130	5	3.33166e+06	325327	0	TR
2009-08-13	15:10:00	2009-08-13 15:10:00	97	190	8	13	2009	243.1	2130	7	3.33154e+06	325366	0	TR

## Sheet: ALG_BR_GPS
Date	Time	Date_Time	T_Diff	Cum_Time	Month	Day	Year	Fish_ID	TL_mm	Event	Latitude	Longitude	Capture	Study
2021-03-16	15:30:00	2021-03-16	0	0	3	16	2021	6	2010	9	3.37079e+06	779629	1	BR
2021-03-27	09:53:00	2021-03-27	11	11	3	27	2021	6	2010	10	3.37109e+06	778639	0	BR
2021-06-24	10:58:00	2021-06-24	89	100	6	24	2021	6	2010	13	3.37075e+06	779707	0	BR
2021-07-23	12:42:00	2021-07-23	29	129	7	23	2021	6	2010	14	3.36854e+06	779443	0	BR
2021-08-24	10:55:00	2021-08-24	32	161	8	24	2021	6	2010	15	3.37115e+06	779190	0	BR
2021-03-16	15:00:00	2021-03-16	0	0	3	16	2021	7	1805	9	3.37118e+06	778461	1	BR
2021-03-27	10:46:00	2021-03-27	11	11	3	27	2021	7	1805	10	3.37085e+06	779554	0	BR
2021-04-24	10:44:00	2021-04-24	28	39	4	24	2021	7	1805	11	3.37117e+06	778400	0	BR
2021-06-24	09:57:00	2021-06-24	61	100	6	24	2021	7	1805	13	3.37117e+06	778304	0	BR
2021-07-23	10:16:00	2021-07-23	29	129	7	23	2021	7	1805	14	3.37151e+06	778061	0	BR
2021-08-24	10:10:00	2021-08-24	32	161	8	24	2021	7	1805	15	3.37119e+06	778357	0	BR
2021-03-17	15:10:00	2021-03-17	0	0	3	16	2021	9	2175	9	3.35847e+06	773830	1	BR
2021-03-27	16:50:00	2021-03-27	10	10	3	27	2021	9	2175	10	3.3582e+06	774159	0	BR
2021-04-24	15:30:00	2021-04-24	28	38	4	24	2021	9	2175	11	3.3638e+06	774455	0	BR
2021-06-24	14:29:00	2021-06-24	61	99	6	24	2021	9	2175	13	3.36487e+06	774276	0	BR
2021-07-23	15:04:00	2021-07-23	29	128	7	23	2021	9	2175	14	3.36146e+06	774717	0	BR
2021-08-26	11:17:00	2021-08-26	34	162	8	26	2021	9	2175	15	3.36019e+06	774915	0	BR
2021-03-16	15:15:00	2021-03-16	0	0	3	16	2021	10	2045	9	3.37118e+06	778461	1	BR
2021-03-27	10:04:00	2021-03-27	11	11	3	27	2021	10	2045	10	3.37097e+06	778706	0	BR
2021-05-28	09:45:00	2021-05-28	62	73	5	28	2021	10	2045	12	3.37021e+06	779766	0	BR
2021-07-01	10:41:00	2021-07-01	34	107	7	1	2021	10	2045	13	3.37123e+06	776682	0	BR
2021-07-23	10:39:00	2021-07-23	22	129	7	23	2021	10	2045	14	3.37117e+06	778423	0	BR
2021-08-24	09:48:00	2021-08-24	32	161	8	24	2021	10	2045	15	3.3714e+06	777372	0	BR
2021-03-17	16:40:00	2021-03-17	0	0	3	16	2021	17	2043	9	3.35847e+06	773833	1	BR
2021-03-27	16:19:00	2021-03-27	10	10	3	27	2021	17	2043	10	3.35859e+06	773721	0	BR
2021-04-24	15:03:00	2021-04-24	28	38	4	24	2021	17	2043	11	3.36488e+06	774298	0	BR
2021-05-30	12:24:00	2021-05-30	36	74	5	30	2021	17	2043	12	3.36023e+06	774629	0	BR
2021-06-24	15:44:00	2021-06-24	25	99	6	24	2021	17	2043	13	3.36022e+06	774874	0	BR
2021-07-23	15:27:00	2021-07-23	29	128	7	23	2021	17	2043	14	3.36057e+06	774120	0	BR
2021-08-24	15:24:00	2021-08-24	32	160	8	24	2021	17	2043	15	3.35927e+06	773659	0	BR
2021-03-16	14:15:00	2021-03-16	0	0	3	16	2021	18	2377	9	3.37111e+06	779226	1	BR
2021-03-27	10:40:00	2021-03-27	11	11	3	27	2021	18	2377	10	3.37085e+06	779547	0	BR
2021-04-24	10:31:00	2021-04-24	28	39	4	24	2021	18	2377	11	3.37118e+06	778047	0	BR
2021-05-28	09:25:00	2021-05-28	34	73	5	28	2021	18	2377	12	3.37141e+06	777396	0	BR
2021-06-24	09:33:00	2021-06-24	27	100	6	24	2021	18	2377	13	3.37121e+06	777327	0	BR
2021-07-23	09:53:00	2021-07-23	29	129	7	23	2021	18	2377	14	3.37114e+06	776956	0	BR
2021-08-24	09:15:00	2021-08-24	32	161	8	24	2021	18	2377	15	3.37228e+06	776011	0	BR
2021-03-16	15:45:00	2021-03-16	0	0	3	16	2021	21	1820	9	3.37077e+06	779654	1	BR
2021-04-24	11:30:00	2021-04-24	39	39	4	24	2021	21	1820	11	3.37067e+06	779883	0	BR
2021-06-24	10:37:00	2021-06-24	61	100	6	24	2021	21	1820	13	3.3709e+06	779447	0	BR
2021-07-23	11:15:00	2021-07-23	29	129	7	23	2021	21	1820	14	3.37118e+06	778500	0	BR
2021-08-24	10:46:00	2021-08-24	32	161	8	24	2021	21	1820	15	3.37107e+06	779276	0	BR
2021-03-17	13:45:00	2021-03-17	0	0	3	16	2021	25	2165	9	3.3649e+06	775394	1	BR
2021-03-27	14:09:00	2021-03-27	10	10	3	27	2021	25	2165	10	3.36529e+06	776119	0	BR
2021-04-24	13:23:00	2021-04-24	28	38	4	24	2021	25	2165	11	3.36902e+06	778239	0	BR
2021-05-30	14:54:00	2021-05-30	36	74	5	30	2021	25	2165	12	3.36424e+06	773320	0	BR
2021-06-24	14:00:00	2021-06-24	25	99	6	24	2021	25	2165	13	3.36497e+06	776438	0	BR
2021-07-23	16:26:00	2021-07-23	29	128	7	23	2021	25	2165	14	3.35869e+06	773662	0	BR
2021-08-26	11:38:00	2021-08-26	34	162	8	26	2021	25	2165	15	3.35941e+06	774193	0	BR
2020-12-16	11:37:00	2020-12-16	0	0	12	16	2020	87	1570	7	3.36208e+06	762969	1	BR
2021-01-15	12:44:00	2021-01-15	30	30	1	15	2021	87	1570	8	3.36376e+06	767835	0	BR
2021-02-22	11:45:00	2021-02-22	38	68	2	22	2021	87	1570	9	3.36386e+06	767221	0	BR
2021-03-24	10:21:00	2021-03-24	30	98	3	24	2021	87	1570	10	3.36302e+06	763047	0	BR
2021-04-21	11:42:00	2021-04-21	28	126	4	21	2021	87	1570	11	3.36291e+06	762935	0	BR
2021-06-23	16:35:00	2021-06-23	63	189	6	23	2021	87	1570	13	3.36358e+06	759593	0	BR
2021-07-22	12:23:00	2021-07-22	29	218	7	22	2021	87	1570	14	3.36301e+06	763168	0	BR
2020-12-17	14:45:00	2020-12-17	0	0	12	17	2020	91	2170	7	3.36218e+06	763073	1	BR
2021-01-15	15:35:00	2021-01-15	29	29	1	15	2021	91	2170	8	3.3628e+06	762975	0	BR
2021-02-22	14:38:00	2021-02-22	38	67	2	22	2021	91	2170	9	3.3629e+06	762939	0	BR
2021-04-21	10:05:00	2021-04-21	58	125	4	21	2021	91	2170	11	3.36222e+06	760839	0	BR
2021-06-30	11:55:00	2021-06-30	70	195	6	30	2021	91	2170	13	3.36281e+06	754534	0	BR
2021-07-22	16:29:00	2021-07-22	22	217	7	22	2021	91	2170	14	3.36432e+06	759084	0	BR
2021-08-23	14:22:00	2021-08-23	32	249	8	23	2021	91	2170	15	3.36346e+06	760004	0	BR
2020-12-16	10:53:00	2020-12-16	0	0	12	16	2020	96	1230	7	3.36181e+06	762667	1	BR
2021-01-15	10:19:00	2021-01-15	30	30	1	15	2021	96	1230	8	3.36215e+06	761125	0	BR
2021-02-22	10:42:00	2021-02-22	38	68	2	22	2021	96	1230	9	3.36251e+06	764292	0	BR
2021-03-24	10:34:00	2021-03-24	30	98	3	24	2021	96	1230	10	3.363e+06	763233	0	BR
2021-04-21	10:14:00	2021-04-21	28	126	4	21	2021	96	1230	11	3.36218e+06	760967	0	BR
2021-06-23	09:01:00	2021-06-23	63	189	6	23	2021	96	1230	13	3.36123e+06	749036	0	BR
2021-07-22	13:04:00	2021-07-22	29	218	7	22	2021	96	1230	14	3.36339e+06	766320	0	BR
2021-08-23	09:12:00	2021-08-23	32	250	8	23	2021	96	1230	15	3.36218e+06	760969	0	BR
2020-12-17	11:00:00	2020-12-17	0	0	12	17	2020	99	1200	7	3.36168e+06	762468	1	BR
2021-01-15	12:30:00	2021-01-15	29	29	1	15	2021	99	1200	8	3.36373e+06	767892	0	BR
2021-02-22	11:32:00	2021-02-22	38	67	2	22	2021	99	1200	9	3.36387e+06	767262	0	BR
2021-03-24	09:55:00	2021-03-24	30	97	3	24	2021	99	1200	10	3.36232e+06	763123	0	BR
2021-04-21	11:28:00	2021-04-21	28	125	4	21	2021	99	1200	11	3.36279e+06	762977	0	BR
2021-05-26	08:24:00	2021-05-26	35	160	5	26	2021	99	1200	12	3.36219e+06	752838	0	BR
2021-06-23	10:25:00	2021-06-23	28	188	6	23	2021	99	1200	13	3.35891e+06	741705	0	BR
2021-07-24	09:41:00	2021-07-24	31	219	7	24	2021	99	1200	14	3.3614e+06	752309	0	BR
2020-12-17	11:57:00	2020-12-17	0	0	12	17	2020	100	1700	7	3.36208e+06	762970	1	BR
2021-01-15	12:08:00	2021-01-15	29	29	1	15	2021	100	1700	8	3.36384e+06	767177	0	BR
2021-02-22	12:01:00	2021-02-22	38	67	2	22	2021	100	1700	9	3.36389e+06	767518	0	BR
2021-03-24	13:16:00	2021-03-24	30	97	3	24	2021	100	1700	10	3.36378e+06	767787	0	BR
2021-04-21	11:02:00	2021-04-21	28	125	4	21	2021	100	1700	11	3.36225e+06	763110	0	BR
2021-06-25	14:03:00	2021-06-25	65	190	6	25	2021	100	1700	13	3.3625e+06	760690	0	BR
2021-07-22	14:18:00	2021-07-22	27	217	7	22	2021	100	1700	14	3.36389e+06	767503	0	BR
2021-08-23	10:04:00	2021-08-23	32	249	8	23	2021	100	1700	15	3.36176e+06	762066	0	BR
2020-04-20	13:31:00	2020-04-20	0	0	4	20	2020	108	1670	0	3.35925e+06	773628	1	BR
2020-05-11	12:59:00	2020-05-11	21	21	5	11	2020	108	1670	1	3.35814e+06	774253	0	BR
2020-06-05	10:53:00	2020-06-05	25	46	6	5	2020	108	1670	2	3.37772e+06	774285	0	BR
2020-09-12	16:50:00	2020-09-12	99	145	9	12	2020	108	1670	4	3.35844e+06	773862	0	BR
2020-10-09	17:09:00	2020-10-09	27	172	10	9	2020	108	1670	5	3.35816e+06	774231	0	BR
2020-11-05	16:51:00	2020-11-05	27	199	11	5	2020	108	1670	6	3.35811e+06	774310	0	BR
2021-01-16	16:14:00	2021-01-16	72	271	1	16	2021	108	1670	8	3.35796e+06	774873	0	BR
2021-02-26	12:01:00	2021-02-26	41	312	2	26	2021	108	1670	9	3.35774e+06	775403	0	BR
2021-03-27	16:35:00	2021-03-27	29	341	3	27	2021	108	1670	10	3.35827e+06	774069	0	BR
2021-07-01	15:05:00	2021-07-01	96	437	7	1	2021	108	1670	13	3.35911e+06	773575	0	BR
2021-03-16	13:52:00	2021-03-16	0	0	3	16	2021	109	1810	9	3.37082e+06	779598	1	BR
2021-03-27	11:20:00	2021-03-27	11	11	3	27	2021	109	1810	10	3.37046e+06	779882	0	BR
2021-04-24	11:35:00	2021-04-24	28	39	4	24	2021	109	1810	11	3.37073e+06	779946	0	BR
2021-05-28	10:43:00	2021-05-28	34	73	5	28	2021	109	1810	12	3.37021e+06	779766	0	BR
2021-06-24	11:08:00	2021-06-24	27	100	6	24	2021	109	1810	13	3.37069e+06	779827	0	BR
2021-07-23	12:09:00	2021-07-23	29	129	7	23	2021	109	1810	14	3.37036e+06	779853	0	BR
2021-08-24	11:13:00	2021-08-24	32	161	8	24	2021	109	1810	15	3.37081e+06	779608	0	BR
2020-04-17	13:30:00	2020-04-17	0	0	4	17	2020	110	1790	0	3.36364e+06	759890	1	BR
2020-05-12	12:36:00	2020-05-12	25	25	5	12	2020	110	1790	1	3.36214e+06	763039	0	BR
2020-09-11	11:40:00	2020-09-11	122	147	9	11	2020	110	1790	4	3.36553e+06	769168	0	BR
2020-10-08	10:57:00	2020-10-08	27	174	10	8	2020	110	1790	5	3.36645e+06	769902	0	BR
2020-11-06	11:26:00	2020-11-06	29	203	11	6	2020	110	1790	6	3.36603e+06	770350	0	BR
2021-01-15	13:33:00	2021-01-15	70	273	1	15	2021	110	1790	8	3.36652e+06	769706	0	BR
2021-02-22	12:52:00	2021-02-22	38	311	2	22	2021	110	1790	9	3.36629e+06	770127	0	BR
2021-03-24	11:38:00	2021-03-24	30	341	3	24	2021	110	1790	10	3.36354e+06	766586	0	BR
2021-04-21	13:19:00	2021-04-21	28	369	4	21	2021	110	1790	11	3.36653e+06	769632	0	BR
2021-05-26	15:30:00	2021-05-26	35	404	5	26	2021	110	1790	12	3.362e+06	752358	0	BR
2020-04-14	14:20:00	2020-04-14	0	0	4	14	2020	111	1860	0	3.36364e+06	759902	1	BR
2020-05-14	14:57:00	2020-05-14	30	30	5	14	2020	111	1860	1	3.36995e+06	760660	0	BR
2020-06-04	13:10:00	2020-06-04	21	51	6	4	2020	111	1860	2	3.36749e+06	762273	0	BR
2020-06-17	11:34:00	2020-06-17	13	64	6	17	2020	111	1860	3	3.37914e+06	753117	0	BR
2020-04-14	11:30:00	2020-04-14	0	0	4	14	2020	112	2360	0	3.36364e+06	759902	1	BR
2020-05-14	15:11:00	2020-05-14	30	30	5	14	2020	112	2360	1	3.36996e+06	760658	0	BR
2020-06-04	14:18:00	2020-06-04	21	51	6	4	2020	112	2360	2	3.3661e+06	759286	0	BR
2020-06-17	14:27:00	2020-06-17	13	64	6	17	2020	112	2360	3	3.37102e+06	760718	0	BR
2020-04-30	12:41:00	2020-04-30	0	0	4	30	2020	113	1660	0	3.35865e+06	773675	1	BR
2020-05-11	15:23:00	2020-05-11	11	11	5	11	2020	113	1660	1	3.35805e+06	774430	0	BR
2020-06-02	13:08:00	2020-06-02	22	33	6	2	2020	113	1660	2	3.35902e+06	773470	0	BR
2020-05-21	14:24:00	2020-05-21	0	0	5	21	2020	114	1670	1	3.37067e+06	779893	1	BR
2020-06-05	14:12:00	2020-06-05	15	15	6	5	2020	114	1670	2	3.37076e+06	779702	0	BR
2020-09-12	11:22:00	2020-09-12	99	114	9	12	2020	114	1670	4	3.37087e+06	779512	0	BR
2020-10-09	10:36:00	2020-10-09	27	141	10	9	2020	114	1670	5	3.37097e+06	779371	0	BR
2020-11-05	10:06:00	2020-11-05	27	168	11	5	2020	114	1670	6	3.37101e+06	779333	0	BR
2021-01-16	10:10:00	2021-01-16	72	240	1	16	2021	114	1670	8	3.37076e+06	779983	0	BR
2021-02-26	10:26:00	2021-02-26	41	281	2	26	2021	114	1670	9	3.37078e+06	779646	0	BR
2021-03-27	11:28:00	2021-03-27	29	310	3	27	2021	114	1670	10	3.37032e+06	779833	0	BR
2021-04-24	09:52:00	2021-04-24	28	338	4	24	2021	114	1670	11	3.37121e+06	776715	0	BR
2021-07-23	10:50:00	2021-07-23	90	428	7	23	2021	114	1670	14	3.37117e+06	778403	0	BR
2021-08-24	10:32:00	2021-08-24	32	460	8	24	2021	114	1670	15	3.37097e+06	778937	0	BR
2020-04-17	13:30:00	2020-04-17	0	0	4	17	2020	115	1475	0	3.36364e+06	759890	1	BR
2020-05-14	12:32:00	2020-05-14	27	27	5	14	2020	115	1475	1	3.37378e+06	755675	0	BR
2020-06-04	10:44:00	2020-06-04	21	48	6	4	2020	115	1475	2	3.37515e+06	756061	0	BR
2020-06-17	13:22:00	2020-06-17	13	61	6	17	2020	115	1475	3	3.37281e+06	756883	0	BR
2021-03-15	14:00:00	2021-03-15	0	0	3	15	2021	116	1583	9	3.35867e+06	773671	1	BR
2021-03-31	12:17:00	2021-03-31	16	16	3	31	2021	116	1583	10	3.35844e+06	773863	0	BR
2021-04-24	17:25:00	2021-04-24	24	40	4	24	2021	116	1583	11	3.35887e+06	773567	0	BR
2020-04-17	13:30:00	2020-04-17	0	0	4	17	2020	117	1430	0	3.36364e+06	759890	1	BR
2020-05-13	14:47:00	2020-05-13	26	26	5	13	2020	117	1430	1	3.37113e+06	760264	0	BR
2020-06-04	12:14:00	2020-06-04	22	48	6	4	2020	117	1430	2	3.37103e+06	760718	0	BR
2020-06-17	15:19:00	2020-06-17	13	61	6	17	2020	117	1430	3	3.36839e+06	760758	0	BR
2020-09-10	14:08:00	2020-09-10	85	146	9	10	2020	117	1430	4	3.36861e+06	760960	0	BR
2020-10-07	13:52:00	2020-10-07	27	173	10	7	2020	117	1430	5	3.36787e+06	760849	0	BR
2020-11-04	12:55:00	2020-11-04	28	201	11	4	2020	117	1430	6	3.36887e+06	761060	0	BR
2020-12-04	13:15:00	2020-12-04	30	231	12	4	2020	117	1430	7	3.36816e+06	760715	0	BR
2021-01-13	14:02:00	2021-01-13	40	271	1	13	2021	117	1430	8	3.36891e+06	761072	0	BR
2021-03-26	14:16:00	2021-03-26	72	343	3	26	2021	117	1430	10	3.36786e+06	760862	0	BR
2021-04-28	15:42:00	2021-04-28	33	376	4	28	2021	117	1430	11	3.36847e+06	760824	0	BR
2021-06-25	10:34:00	2021-06-25	58	434	6	25	2021	117	1430	13	3.36654e+06	758907	0	BR
2021-07-24	15:30:00	2021-07-24	29	463	7	24	2021	117	1430	14	3.36611e+06	759305	0	BR
2020-05-27	11:40:00	2020-05-27	0	0	5	27	2020	118	2130	1	3.37068e+06	779893	1	BR
2020-06-05	13:40:00	2020-06-05	9	9	6	5	2020	118	2130	2	3.37103e+06	778668	0	BR
2020-09-12	11:15:00	2020-09-12	99	108	9	12	2020	118	2130	4	3.3709e+06	779438	0	BR
2020-10-09	10:51:00	2020-10-09	27	135	10	9	2020	118	2130	5	3.37075e+06	779713	0	BR
2020-11-05	09:34:00	2020-11-05	27	162	11	5	2020	118	2130	6	3.37095e+06	778935	0	BR
2021-01-16	11:05:00	2021-01-16	72	234	1	16	2021	118	2130	8	3.37051e+06	779881	0	BR
2021-02-26	09:58:00	2021-02-26	41	275	2	26	2021	118	2130	9	3.37083e+06	779580	0	BR
2021-03-27	11:08:00	2021-03-27	29	304	3	27	2021	118	2130	10	3.37075e+06	779710	0	BR
2021-04-24	10:51:00	2021-04-24	28	332	4	24	2021	118	2130	11	3.37118e+06	778478	0	BR
2021-06-24	10:23:00	2021-06-24	61	393	6	24	2021	118	2130	13	3.37102e+06	779329	0	BR
2020-04-15	10:56:00	2020-04-15	0	0	4	15	2020	119	1240	0	3.36364e+06	759896	1	BR
2020-06-04	12:40:00	2020-06-04	50	50	6	4	2020	119	1240	2	3.36922e+06	761033	0	BR
2020-09-10	13:26:00	2020-09-10	98	148	9	10	2020	119	1240	4	3.37113e+06	760723	0	BR
2020-04-17	13:53:00	2020-04-17	0	0	4	17	2020	120	1590	0	3.36364e+06	759890	1	BR
2020-05-12	10:30:00	2020-05-12	25	25	5	12	2020	120	1590	1	3.36379e+06	759565	0	BR
2020-06-04	14:59:00	2020-06-04	23	48	6	4	2020	120	1590	2	3.36471e+06	759693	0	BR
2020-09-10	16:42:00	2020-09-10	98	146	9	10	2020	120	1590	4	3.36365e+06	759573	0	BR
2020-10-07	15:13:00	2020-10-07	27	173	10	7	2020	120	1590	5	3.36516e+06	758795	0	BR
2020-11-04	13:48:00	2020-11-04	28	201	11	4	2020	120	1590	6	3.36639e+06	761571	0	BR
2020-12-04	10:57:00	2020-12-04	30	231	12	4	2020	120	1590	7	3.37502e+06	756168	0	BR
2021-01-13	12:15:00	2021-01-13	40	271	1	13	2021	120	1590	8	3.37476e+06	756317	0	BR
2021-03-26	12:27:00	2021-03-26	72	343	3	26	2021	120	1590	10	3.37312e+06	756347	0	BR
2021-04-28	12:11:00	2021-04-28	33	376	4	28	2021	120	1590	11	3.36384e+06	759563	0	BR
2021-05-26	09:12:00	2021-05-26	28	404	5	26	2021	120	1590	12	3.36266e+06	754836	0	BR
2021-06-23	15:31:00	2021-06-23	28	432	6	23	2021	120	1590	13	3.36314e+06	756463	0	BR
2021-07-22	08:56:00	2021-07-22	29	461	7	22	2021	120	1590	14	3.36316e+06	756644	0	BR
2020-04-14	14:20:00	2020-04-14	0	0	4	14	2020	122	1680	0	3.36364e+06	759902	1	BR
2020-06-04	13:27:00	2020-06-04	51	51	6	4	2020	122	1680	2	3.36726e+06	762207	0	BR
2020-06-17	15:58:00	2020-06-17	13	64	6	17	2020	122	1680	3	3.36641e+06	761451	0	BR
2020-07-20	13:24:00	2020-07-20	0	0	7	20	2020	123	1460	3	3.35812e+06	774291	1	BR
2020-09-26	10:19:00	2020-09-26	68	68	9	26	2020	123	1460	4	3.359e+06	773598	0	BR
2020-10-09	16:53:00	2020-10-09	13	81	10	9	2020	123	1460	5	3.35852e+06	773786	0	BR
2020-11-05	16:51:00	2020-11-05	27	108	11	5	2020	123	1460	6	3.35817e+06	774223	0	BR
2021-01-16	15:25:00	2021-01-16	72	180	1	16	2021	123	1460	8	3.35922e+06	773602	0	BR
2021-02-26	11:45:00	2021-02-26	41	221	2	26	2021	123	1460	9	3.35832e+06	773997	0	BR
2021-03-27	16:35:00	2021-03-27	29	250	3	27	2021	123	1460	10	3.35825e+06	774094	0	BR
2021-04-26	14:42:00	2021-04-26	30	280	4	26	2021	123	1460	11	3.34769e+06	779810	0	BR
2021-07-02	13:58:00	2021-07-02	67	347	7	2	2021	123	1460	13	3.34768e+06	779815	0	BR
2021-07-23	16:43:00	2021-07-23	21	368	7	23	2021	123	1460	14	3.35832e+06	773999	0	BR
2021-08-24	15:10:00	2021-08-24	32	400	8	24	2021	123	1460	15	3.35945e+06	774289	0	BR
2020-05-19	11:35:00	2020-05-19	0	0	5	19	2020	124	1370	1	3.38246e+06	751677	1	BR
2020-06-04	09:15:00	2020-06-04	16	16	6	4	2020	124	1370	2	3.38207e+06	752332	0	BR
2020-06-17	10:50:00	2020-06-17	13	29	6	17	2020	124	1370	3	3.38227e+06	752048	0	BR
2020-09-10	10:26:00	2020-09-10	85	114	9	10	2020	124	1370	4	3.38237e+06	751687	0	BR
2020-10-07	09:16:00	2020-10-07	27	141	10	7	2020	124	1370	5	3.38231e+06	751656	0	BR
2020-11-04	08:29:00	2020-11-04	28	169	11	4	2020	124	1370	6	3.38233e+06	751673	0	BR
2020-04-23	10:19:00	2020-04-23	0	0	4	23	2020	125	1240	0	3.36363e+06	759847	1	BR
2020-05-13	16:14:00	2020-05-13	20	20	5	13	2020	125	1240	1	3.37113e+06	760723	0	BR
2020-06-04	12:00:00	2020-06-04	22	42	6	4	2020	125	1240	2	3.37119e+06	760722	0	BR
2020-06-17	14:03:00	2020-06-17	13	55	6	17	2020	125	1240	3	3.37142e+06	759145	0	BR
2020-09-10	16:09:00	2020-09-10	85	140	9	10	2020	125	1240	4	3.36469e+06	759719	0	BR
2020-10-07	13:00:00	2020-10-07	27	167	10	7	2020	125	1240	5	3.37116e+06	759944	0	BR
2020-11-04	12:15:00	2020-11-04	28	195	11	4	2020	125	1240	6	3.37114e+06	760282	0	BR
2020-12-04	12:30:00	2020-12-04	30	225	12	4	2020	125	1240	7	3.37116e+06	760340	0	BR
2021-01-13	13:32:00	2021-01-13	40	265	1	13	2021	125	1240	8	3.37117e+06	760358	0	BR
2021-03-26	13:39:00	2021-03-26	72	337	3	26	2021	125	1240	10	3.37114e+06	760281	0	BR
2021-04-28	16:59:00	2021-04-28	33	370	4	28	2021	125	1240	11	3.36533e+06	758714	0	BR
2021-05-27	09:20:00	2021-05-27	29	399	5	27	2021	125	1240	12	3.35707e+06	739376	0	BR
2021-07-24	14:56:00	2021-07-24	58	457	7	24	2021	125	1240	14	3.3665e+06	761272	0	BR
2020-05-22	12:07:00	2020-05-22	0	0	5	22	2020	126	1180	1	3.38288e+06	772319	1	BR
2020-06-05	07:47:00	2020-06-05	14	14	6	5	2020	126	1180	2	3.38285e+06	772277	0	BR
2020-09-12	16:33:00	2020-09-12	99	113	9	12	2020	126	1180	4	3.35902e+06	773593	0	BR
2020-10-09	16:43:00	2020-10-09	27	140	10	9	2020	126	1180	5	3.35852e+06	773785	0	BR
2020-11-05	16:35:00	2020-11-05	27	167	11	5	2020	126	1180	6	3.35847e+06	773837	0	BR
2021-01-16	15:31:00	2021-01-16	72	239	1	16	2021	126	1180	8	3.3592e+06	773592	0	BR
2021-02-26	10:42:00	2021-02-26	41	280	2	26	2021	126	1180	9	3.35897e+06	773601	0	BR
2021-03-31	14:15:00	2021-03-31	33	313	3	31	2021	126	1180	10	3.36363e+06	771556	0	BR
2021-04-28	09:59:00	2021-04-28	28	341	4	28	2021	126	1180	11	3.36387e+06	772533	0	BR
2020-07-22	13:00:00	2020-07-22	0	0	7	22	2020	127	1390	3	3.36205e+06	762936	1	BR
2020-09-11	09:43:00	2020-09-11	51	51	9	11	2020	127	1390	4	3.36233e+06	763124	0	BR
2020-10-07	11:41:00	2020-10-07	26	77	10	7	2020	127	1390	5	3.37428e+06	756064	0	BR
2020-11-04	12:50:00	2020-11-04	28	105	11	4	2020	127	1390	6	3.36896e+06	761086	0	BR
2021-01-15	10:54:00	2021-01-15	72	177	1	15	2021	127	1390	8	3.3621e+06	762998	0	BR
2021-02-22	09:58:00	2021-02-22	38	215	2	22	2021	127	1390	9	3.36194e+06	762804	0	BR
2021-03-24	09:33:00	2021-03-24	30	245	3	24	2021	127	1390	10	3.36173e+06	762546	0	BR
2021-04-21	10:43:00	2021-04-21	28	273	4	21	2021	127	1390	11	3.36197e+06	762838	0	BR
2021-05-27	13:20:00	2021-05-27	36	309	5	27	2021	127	1390	12	3.36209e+06	760655	0	BR
2021-07-22	11:41:00	2021-07-22	56	365	7	22	2021	127	1390	14	3.3618e+06	762661	0	BR
2021-08-23	09:35:00	2021-08-23	32	397	8	23	2021	127	1390	15	3.36215e+06	761097	0	BR
2020-04-28	16:25:00	2020-04-28	0	0	4	28	2020	128	1310	0	3.35867e+06	773669	1	BR
2020-06-09	13:00:00	2020-06-09	29	29	6	9	2020	128	1310	2	3.34618e+06	779058	0	BR
2020-04-29	16:57:00	2020-04-29	0	0	4	29	2020	129	1295	0	3.35865e+06	773675	1	BR
2020-05-11	11:08:00	2020-05-11	12	12	5	11	2020	129	1295	1	3.35789e+06	775242	0	BR
2020-06-09	09:28:00	2020-06-09	29	41	6	9	2020	129	1295	2	3.35957e+06	773145	0	BR
2020-09-12	16:19:00	2020-09-12	95	136	9	12	2020	129	1295	4	3.35934e+06	773876	0	BR
2020-10-16	09:23:00	2020-10-16	34	170	10	16	2020	129	1295	5	3.36044e+06	773244	0	BR
2020-11-05	16:24:00	2020-11-05	20	190	11	5	2020	129	1295	6	3.35864e+06	773687	0	BR
2021-01-16	15:54:00	2021-01-16	72	262	1	16	2021	129	1295	8	3.35866e+06	773673	0	BR
2021-02-26	11:32:00	2021-02-26	41	303	2	26	2021	129	1295	9	3.35867e+06	773670	0	BR
2021-03-31	11:36:00	2021-03-31	33	336	3	31	2021	129	1295	10	3.3593e+06	773304	0	BR
2021-04-24	16:25:00	2021-04-24	24	360	4	24	2021	129	1295	11	3.36087e+06	774041	0	BR
2021-05-28	14:05:00	2021-05-28	34	394	5	28	2021	129	1295	12	3.37489e+06	774566	0	BR
2021-06-24	15:32:00	2021-06-24	27	421	6	24	2021	129	1295	13	3.36023e+06	774456	0	BR
2021-03-16	13:45:00	2021-03-16	0	0	3	16	2021	130	1820	9	3.37118e+06	778458	1	BR
2021-03-27	10:22:00	2021-03-27	11	11	3	27	2021	130	1820	10	3.37105e+06	779302	0	BR
2021-07-01	11:31:00	2021-07-01	96	107	7	1	2021	130	1820	13	3.37117e+06	778444	0	BR
2021-07-23	11:04:00	2021-07-23	22	129	7	23	2021	130	1820	14	3.37117e+06	778423	0	BR
2021-08-24	10:19:00	2021-08-24	32	161	8	24	2021	130	1820	15	3.37112e+06	778615	0	BR
2020-04-15	14:07:00	2020-04-15	0	0	4	15	2020	132	1670	0	3.36364e+06	759896	1	BR
2020-05-13	17:51:00	2020-05-13	28	28	5	13	2020	132	1670	1	3.36492e+06	759420	0	BR
2021-03-15	13:30:00	2021-03-15	0	0	3	15	2021	133	1556	9	3.35854e+06	773768	1	BR
2021-03-27	16:12:00	2021-03-27	12	12	3	27	2021	133	1556	10	3.35857e+06	773739	0	BR
2021-04-26	10:54:00	2021-04-26	30	42	4	26	2021	133	1556	11	3.35846e+06	773840	0	BR
2021-05-30	13:16:00	2021-05-30	34	76	5	30	2021	133	1556	12	3.36081e+06	772309	0	BR
2021-06-24	16:35:00	2021-06-24	25	101	6	25	2021	133	1556	13	3.36014e+06	772997	0	BR
2021-07-23	17:22:00	2021-07-23	29	130	7	23	2021	133	1556	14	3.36074e+06	773481	0	BR
2021-08-24	15:36:00	2021-08-24	32	162	8	24	2021	133	1556	15	3.35884e+06	773583	0	BR
2020-05-27	12:55:00	2020-05-27	0	0	5	27	2020	134	2235	1	3.37068e+06	779893	1	BR
2020-06-05	13:55:00	2020-06-05	9	9	6	5	2020	134	2235	2	3.37104e+06	779094	0	BR
2020-09-12	10:43:00	2020-09-12	99	108	9	12	2020	134	2235	4	3.37118e+06	778462	0	BR
2020-10-09	10:12:00	2020-10-09	27	135	10	9	2020	134	2235	5	3.37098e+06	778701	0	BR
2020-11-05	09:52:00	2020-11-05	27	162	11	5	2020	134	2235	6	3.37112e+06	779113	0	BR
2021-01-16	12:24:00	2021-01-16	72	234	1	16	2021	134	2235	8	3.36911e+06	778057	0	BR
2021-02-24	11:52:00	2021-02-24	39	273	2	24	2021	134	2235	9	3.369e+06	777938	0	BR
2021-03-27	10:57:00	2021-03-27	31	304	3	27	2021	134	2235	10	3.37083e+06	779572	0	BR
2021-04-24	08:57:00	2021-04-24	28	332	4	24	2021	134	2235	11	3.37304e+06	775921	0	BR
2021-05-28	14:35:00	2021-05-28	34	366	5	28	2021	134	2235	12	3.37483e+06	774669	0	BR
2021-03-15	14:30:00	2021-03-15	0	0	3	15	2021	135	1349	9	3.35885e+06	773575	1	BR
2021-03-31	12:38:00	2021-03-31	16	16	3	31	2021	135	1349	10	3.35792e+06	775135	0	BR
2021-04-24	16:13:00	2021-04-24	24	40	4	24	2021	135	1349	11	3.36129e+06	773954	0	BR
2021-07-01	10:59:00	2021-07-01	68	108	7	1	2021	135	1349	13	3.37114e+06	776956	0	BR
2020-05-21	10:32:00	2020-05-21	0	0	5	21	2020	137	1405	1	3.36598e+06	777480	1	BR
2020-06-05	16:39:00	2020-06-05	15	15	6	5	2020	137	1405	2	3.36509e+06	776679	0	BR
2020-09-12	14:43:00	2020-09-12	99	114	9	12	2020	137	1405	4	3.36503e+06	776637	0	BR
2020-04-14	14:20:00	2020-04-14	0	0	4	14	2020	138	1680	0	3.36364e+06	759902	1	BR
2020-06-12	16:44:00	2020-06-12	59	59	6	12	2020	138	1680	2	3.41304e+06	712327	0	BR
2020-09-25	13:52:00	2020-09-25	105	164	9	25	2020	138	1680	4	3.41314e+06	712640	0	BR
2020-10-15	13:16:00	2020-10-15	20	184	10	15	2020	138	1680	5	3.41346e+06	712151	0	BR
2020-11-12	09:28:00	2020-11-12	28	212	11	12	2020	138	1680	6	3.41325e+06	712727	0	BR
2021-01-20	13:25:00	2021-01-20	69	281	1	20	2021	138	1680	8	3.41301e+06	712599	0	BR
2021-03-03	12:52:00	2021-03-03	42	323	3	3	2021	138	1680	9	3.41336e+06	712811	0	BR
2021-04-02	14:55:00	2021-04-02	30	353	4	2	2021	138	1680	10	3.41303e+06	713869	0	BR
2021-05-03	15:30:00	2021-05-03	31	384	5	3	2021	138	1680	11	3.41553e+06	721680	0	BR
2021-06-03	12:09:00	2021-06-03	31	415	6	3	2021	138	1680	12	3.36193e+06	752502	0	BR
2020-05-27	12:42:00	2020-05-27	0	0	5	27	2020	11525	2110	1	3.37068e+06	779893	1	BR
2020-06-05	15:15:00	2020-06-05	9	9	6	5	2020	11525	2110	2	3.36853e+06	779411	0	BR
2020-09-12	13:03:00	2020-09-12	99	108	9	12	2020	11525	2110	4	3.36862e+06	778520	0	BR
2020-10-09	12:28:00	2020-10-09	27	135	10	9	2020	11525	2110	5	3.36876e+06	778622	0	BR
2020-11-05	11:27:00	2020-11-05	27	162	11	5	2020	11525	2110	6	3.36887e+06	779011	0	BR
2020-05-27	11:40:00	2020-05-27	0	0	5	27	2020	11526	2270	1	3.37068e+06	779893	1	BR
2020-09-12	12:20:00	2020-09-12	108	108	9	12	2020	11526	2270	4	3.36989e+06	780272	0	BR
2020-10-09	11:59:00	2020-10-09	27	135	10	9	2020	11526	2270	5	3.36853e+06	779165	0	BR
2020-11-05	11:06:00	2020-11-05	27	162	11	5	2020	11526	2270	6	3.36882e+06	779904	0	BR
2021-01-16	11:17:00	2021-01-16	72	234	1	16	2021	11526	2270	8	3.37042e+06	779873	0	BR
2021-02-24	08:59:00	2021-02-24	39	273	2	24	2021	11526	2270	9	3.36859e+06	779622	0	BR
2021-03-27	12:07:00	2021-03-27	31	304	3	27	2021	11526	2270	10	3.3688e+06	779885	0	BR

## Sheet: TR_move
Date	Time	Date_Time	T_Diff	T_Grp	T_Grp2	Cum_Time	Month	Day	Year	Fish_ID	Grp	TL_mm	Event	Latitude	Longitude	Capture	Subset	Study	Dispersal_m	Direction	Displacement_m	Rel_Displacement	Baseline_1	Baseline_2	Delta_Dis	Abs_Dis	Baseline_1_Z	Baseline_2_Z	Dis_Z	Delta_Dis_Z	Abs_Dis_Z	Temp	Delta_Temp	Abs_Temp	Temp_Z	Delta_Temp_Z	Abs_Temp_Z	Notes
2009-02-03	12:07:00	2009-02-03 12:06:59	0	0	0	0	2	3	2009	4.1	C	1670	2	3.38471e+06	308572	1	0	TR	0	2	0	0	895		0	0	-0.678328		-0.678328	0	0	11.394	0	0	-1.18802	0	0	Tagged Fish
2009-03-11	15:25:00	2009-03-11 15:24:59	36	31-60	M	36	3	11	2009	4.1	C	1670	3	3.38475e+06	308284	0	0	TR	292.153	1	292.153	0.0100032	799		-96	96	-0.686714		-0.686714	-0.00838578	0.00838578	16.4274	5.03333	5.03333	-0.463427	0.724592	0.724592
2009-04-08	14:48:00	2009-04-08 14:48:00	28	1-30	M	64	4	8	2009	4.1	C	1670	4	3.38474e+06	308367	0	0	TR	208.457	1	83.6963	0.00286573	3670		2871	2871	-0.435926		-0.435926	0.250787	0.250787	16.7263	0.298988	0.298988	-0.420385	0.0430419	0.0430419
2009-08-14	16:24:00	2009-08-14 16:23:59	128	>120	121-150	192	8	14	2009	4.1	C	1670	7	3.37325e+06	321889	0	0	TR	28997.5	-1	29206	1	1020	1290	-2650	2650	-0.667409	-0.646129	-0.646129	-0.231483	0.231483	30.6734	13.9471	13.9471	1.58741	2.0078	2.0078
2010-01-26	12:19:00	2010-01-26 12:18:59	165	>120	>120	357	1	26	2010	4.1	C	1670	9	3.37875e+06	323522	0	0	TR	19548.2	-1	9449.31	0.32354	5340		4050	4050	-0.300694		-0.300694	0.345435	0.345435	10.2219	-20.4515	20.4515	-1.35675	-2.94416	2.94416
2009-02-03	09:40:00	2009-02-03 09:40:00	0	0	0	0	2	3	2009	17.1	C	1750	2	3.38471e+06	308572	1	0	TR	0	2	0	0	895		0	0	-0.678328		-0.678328	0	0	11.394	0	0	-1.18802	0	0	Tagged Fish
2009-03-11	15:36:00	2009-03-11 15:36:00	36	31-60	M	36	3	11	2009	17.1	C	1750	3	3.38472e+06	308505	0	0	TR	68.3774	1	68.3774	0.00283279	799		-96	96	-0.686714		-0.686714	-0.00838578	0.00838578	16.4274	5.03333	5.03333	-0.463427	0.724592	0.724592
2009-04-08	14:45:00	2009-04-08 14:44:59	28	1-30	M	64	4	8	2009	17.1	C	1750	4	3.38474e+06	308367	0	0	TR	208.457	1	140.08	0.00580333	3670		2871	2871	-0.435926		-0.435926	0.250787	0.250787	16.7263	0.298988	0.298988	-0.420385	0.0430419	0.0430419
2009-05-01	10:23:00	2009-05-01 10:23:00	23	1-30	M	87	5	1	2009	17.1	C	1750	5	3.37599e+06	320842	0	0	TR	23929.4	-1	24137.9	1	8300		4630	4630	-0.0314872		-0.0314872	0.404439	0.404439	21.3301	4.60379	4.60379	0.24237	0.662755	0.662755
2009-08-14	17:20:00	2009-08-14 17:19:59	105	91-120	S	192	8	14	2009	17.1	C	1750	7	3.37071e+06	321619	0	0	TR	34964.2	-1	11034.8	0.457157	1290		-7010	7010	-0.667409		-0.667409	-0.635922	0.635922	30.6734	9.34326	9.34326	1.58741	1.34504	1.34504
2009-02-04	11:35:00	2009-02-04 11:35:00	0	0	0	0	2	4	2009	18.1	C	2060	2	3.33356e+06	324998	1	0	TR	0	2	0	0	1036		0	0	-0.711768		-0.711768	0	0	11.5034	0	0	-1.17227	0	0	Tagged Fish
2009-04-06	17:40:00	2009-04-06 17:39:59	61	61-90	S	61	4	6	2009	18.1	C	2060	4	3.3336e+06	324905	0	0	TR	100.384	1	100.384	0.0642103	3809		2773	2773	-0.481415		-0.481415	0.230352	0.230352	16.6178	5.11437	5.11437	-0.436015	0.736259	0.736259
2009-05-08	11:43:00	2009-05-08 11:42:59	32	31-60	M	93	5	8	2009	18.1	C	2060	5	3.33302e+06	324976	0	0	TR	593.964	-1	694.348	0.444138	23400		19591	19591	1.146		1.146	1.62742	1.62742	22.8486	6.23083	6.23083	0.460968	0.896983	0.896983
2009-08-13	14:45:00	2009-08-13 14:44:59	97	91-120	S	190	8	13	2009	18.1	C	2060	7	3333548	325019	0	0	TR	22.8947	-1	571.069	0.365283	2275		-21125	21125	-0.608844		-0.608844	-1.75485	1.75485	30.6887	7.84007	7.84007	1.58961	1.12865	1.12865
2010-01-27	13:14:00	2010-01-27 13:14:00	167	>120	>120	357	1	27	2010	18.1	C	2060	9	3.33399e+06	324173	0	0	TR	995.88	1	1018.77	0.651656	6229		3954	3954	-0.280387		-0.280387	0.328457	0.328457	9.96458	-20.7241	20.7241	-1.3938	-2.98341	2.98341
2010-07-07	13:50:00	2010-07-07 13:50:00	161	>120	>120	518	7	7	2010	18.1	C	2060	11	3.33304e+06	324970	0	0	TR	567.482	-1	1563.36	1	5824		-405	405	-0.31403		-0.31403	-0.0336432	0.0336432	29.0727	19.1081	19.1081	1.35697	2.75077	2.75077
2009-02-03	11:22:00	2009-02-03 11:21:59	0	0	0	0	2	3	2009	19.1	C	1879	2	3.38471e+06	308572	1	0	TR	0	2	0	0	895		0	0	-0.678328		-0.678328	0	0	11.394	0	0	-1.18802	0	0	Tagged Fish
2009-03-11	15:20:00	2009-03-11 15:20:00	36	31-60	M	36	3	11	2009	19.1	C	1879	3	3.38477e+06	308052	0	0	TR	524.259	1	524.259	0.335455	799		-96	96	-0.686714		-0.686714	-0.00838578	0.00838578	16.4274	5.03333	5.03333	-0.463427	0.724592	0.724592
2009-04-08	15:07:00	2009-04-08 15:06:59	28	1-30	M	64	4	8	2009	19.1	C	1879	4	3.38469e+06	308661	0	0	TR	90.016	-1	614.275	0.393053	3670		2871	2871	-0.435926		-0.435926	0.250787	0.250787	16.7263	0.298988	0.298988	-0.420385	0.0430419	0.0430419
2010-01-25	16:51:00	2010-01-25 16:50:59	292	>120	>120	356	1	25	2010	19.1	C	1879	9	3.38459e+06	307134	0	0	TR	1472.81	1	1562.83	1	5570		1900	1900	-0.269958		-0.269958	0.165969	0.165969	10.112	-6.61434	6.61434	-1.37258	-0.952191	0.952191
2008-09-30	10:00:00	2008-09-30 10:00:00	0	0	0	0	9	30	2008	32.1	A	995	0	3.3863e+06	305210	1	0	TR	0	2	0	0	726		0	0	-0.69309		-0.69309	0	0	25.7404	0	0	0.877262	0	0	Tagged Fish
2009-04-08	12:21:00	2009-04-08 12:20:59	190	>120	>120	190	4	8	2009	32.1	A	995	4	3.37722e+06	321163	0	0	TR	27889.7	-1	27889.7	0.813075	3670		2944	2944	-0.435926		-0.435926	0.257164	0.257164	16.7263	-9.01402	9.01402	-0.420385	-1.29765	1.29765
2009-04-27	15:36:00	2009-04-27 15:36:00	19	1-30	M	209	4	27	2009	32.1	A	995	5	3.3882e+06	307544	0	0	TR	3498.29	1	31388	0.915061	3250		-420	420	-0.472614		-0.472614	-0.0366878	0.0366878	20.7219	3.99553	3.99553	0.154806	0.575191	0.575191
2009-08-14	15:40:00	2009-08-14 15:40:00	109	91-120	S	318	8	14	2009	32.1	A	995	7	3.37493e+06	321539	0	0	TR	30803.2	-1	34301.5	1	1020		-2230	2230	-0.667409		-0.667409	-0.194795	0.194795	30.6734	9.95153	9.95153	1.58741	1.43261	1.43261
2010-01-26	13:04:00	2010-01-26 13:03:59	165	>120	>120	483	1	26	2010	32.1	A	995	9	3.37494e+06	321214	0	0	TR	30468.1	-1	335.102	0.00976931	5570		4550	4550	-0.269958		-0.269958	0.397451	0.397451	10.2219	-20.4515	20.4515	-1.35675	-2.94416	2.94416
2010-04-27	13:55:00	2010-04-27 13:54:59	91	91-120	S	574	4	27	2010	32.1	A	995	10	3.37495e+06	321198	0	0	TR	30448.3	-1	19.8262	0.000577996	7170		1600	1600	-0.130195		-0.130195	0.139763	0.139763	22.1062	11.8843	11.8843	0.354098	1.71085	1.71085
2010-07-06	16:07:00	2010-07-06 16:07:00	70	61-90	S	644	7	6	2010	32.1	A	995	11	3.37494e+06	321636	0	0	TR	30899.9	-1	451.584	0.0131651	5480		-1690	1690	-0.27782		-0.27782	-0.147625	0.147625	29.0727	6.96642	6.96642	1.35697	1.00288	1.00288
2009-02-03	15:10:00	2009-02-03 15:09:59	0	0	0	0	2	3	2009	33.1	C	1775	2	3.37953e+06	324326	1	0	TR	0	2	0	0	895		0	0	-0.678328		-0.678328	0	0	11.394	0	0	-1.18802	0	0	Tagged Fish
2009-03-10	16:02:00	2009-03-10 16:02:00	35	31-60	M	35	3	10	2009	33.1	C	1775	3	3.37884e+06	323805	0	0	TR	898.884	-1	898.884	0.0313227	781		-114	114	-0.688286		-0.688286	-0.00995812	0.00995812	16.4544	5.06034	5.06034	-0.45954	0.728479	0.728479
2009-08-15	16:15:00	2009-08-15 16:14:59	158	>120	121-150	193	8	15	2009	33.1	C	1775	7	3.38467e+06	308735	0	0	TR	18185.9	1	19084.8	0.665033	1000		219	219	-0.669156		-0.669156	0.0191301	0.0191301	30.4967	14.0424	14.0424	1.56198	2.02152	2.02152
2010-01-26	13:28:00	2010-01-26 13:27:59	164	>120	>120	357	1	26	2010	33.1	C	1775	9	3.37335e+06	321981	0	0	TR	10511.6	-1	28697.5	1	5570	5340	4570	4570	-0.269958	-0.300694	-0.300694	0.399198	0.399198	10.2219	-20.2748	20.2748	-1.35675	-2.91873	2.91873
2010-04-27	14:57:00	2010-04-27 14:57:00	91	91-120	S	448	4	27	2010	33.1	C	1775	10	3.37329e+06	321926	0	0	TR	10591.5	-1	79.8808	0.00278354	7250		1910	1910	-0.137786		-0.137786	0.162909	0.162909	22.1062	11.8843	11.8843	0.354098	1.71085	1.71085
2010-07-06	16:43:00	2010-07-06 16:43:00	70	61-90	S	518	7	6	2010	33.1	C	1775	11	3.37301e+06	321664	0	0	TR	10975.3	-1	383.788	0.0133736	5250		-2000	2000	-0.308371		-0.308371	-0.170585	0.170585	29.0727	6.96642	6.96642	1.35697	1.00288	1.00288
2009-06-29	10:20:00	2009-06-29 10:20:00	0	0	0	0	6	29	2009	47.1	D	1780	6	3.29959e+06	332365	1	1	TR	0	2	0	0	1246		0	0	-0.694323		-0.694323	0	0	29.2401	0	0	1.38107	0	0	Tagged Fish
2009-08-15	13:41:00	2009-08-15 13:41:00	47	31-60	M	47	8	15	2009	47.1	D	1780	7	3.29926e+06	332758	0	1	TR	514.86	-1	514.86	1	1276		30	30	-0.691831		-0.691831	0.00249209	0.00249209	30.4967	1.25667	1.25667	1.56198	0.180908	0.180908
2009-02-03	09:55:00	2009-02-03 09:54:59	0	0	0	0	2	3	2009	48.1	C	1950	2	3.38471e+06	308572	1	0	TR	0	2	0	0	895		0	0	-0.678328		-0.678328	0	0	11.394	0	0	-1.18802	0	0	Tagged Fish
2009-03-10	16:20:00	2009-03-10 16:20:00	35	31-60	M	35	3	10	2009	48.1	C	1950	3	3.37964e+06	324362	0	0	TR	18234.4	-1	18234.4	0.460374	781		-114	114	-0.688286		-0.688286	-0.00995812	0.00995812	16.4544	5.06034	5.06034	-0.45954	0.728479	0.728479
2009-04-08	10:30:00	2009-04-08 10:30:00	29	1-30	M	64	4	8	2009	48.1	C	1950	4	3.3796e+06	324351	0	0	TR	18269.7	-1	35.3167	0.00089166	3670		2889	2889	-0.435926		-0.435926	0.25236	0.25236	16.7263	0.271984	0.271984	-0.420385	0.0391545	0.0391545
2009-11-04	11:20:00	2009-11-04 11:19:59	210	>120	>120	274	11	4	2009	48.1	C	1950	8	3.35743e+06	327474	0	0	TR	57877.6	-1	39607.9	1	47700		44030	44030	3.41018		3.41018	3.8461	3.8461	20.0907	3.36435	3.36435	0.0639417	0.484327	0.484327
2009-06-08	18:45:00	2009-06-08 18:45:00	0	0	0	0	6	8	2009	49.1	D	860	6	3.30011e+06	332012	1	0	TR	0	2	0	0	1802		0	0	-0.648136		-0.648136	0	0	26.061	0	0	0.923415	0	0	Tagged Fish
2009-08-15	10:27:00	2009-08-15 10:27:00	68	61-90	S	68	8	15	2009	49.1	D	860	7	3.30967e+06	330695	0	0	TR	15756	1	15756	1	1276		-526	526	-0.691831		-0.691831	-0.0436946	0.0436946	30.4967	4.43576	4.43576	1.56198	0.638567	0.638567
2010-01-27	12:18:00	2010-01-27 12:18:00	165	>120	>120	233	1	27	2010	49.1	D	860	9	3.30981e+06	329919	0	0	TR	16602.7	1	846.657	0.0537355	6229		4953	4953	-0.280387		-0.280387	0.411444	0.411444	9.96458	-20.5322	20.5322	-1.3938	-2.95578	2.95578
2008-10-01	09:47:00	2008-10-01 09:47:00	0	0	0	0	10	1	2008	63.1	A	923	0	3.38473e+06	308450	1	0	TR	0	2	0	0	730		0	0	-0.692741		-0.692741	0	0	25.7404	0	0	0.877262	0	0	Tagged Fish
2009-04-08	15:33:00	2009-04-08 15:33:00	189	>120	>120	189	4	8	2009	63.1	A	923	4	3.38432e+06	309724	0	0	TR	1363.59	-1	1363.59	1	3670		2940	2940	-0.435926		-0.435926	0.256815	0.256815	16.7263	-9.01402	9.01402	-0.420385	-1.29765	1.29765
2009-04-30	12:20:00	2009-04-30 12:20:00	22	1-30	M	211	4	30	2009	63.1	A	923	5	3.38432e+06	309912	0	0	TR	1551.65	-1	188.06	0.137915	7820		4150	4150	-0.0734161		-0.0734161	0.36251	0.36251	21.1034	4.37705	4.37705	0.20973	0.630115	0.630115
2009-02-03	15:15:00	2009-02-03 15:15:00	0	0	0	0	2	3	2009	64.1	C	1885	2	3.37946e+06	324308	1	0	TR	0	2	0	0	895		0	0	-0.678328		-0.678328	0	0	11.394	0	0	-1.18802	0	0	Tagged Fish
2009-03-10	15:55:00	2009-03-10 15:54:59	35	31-60	M	35	3	10	2009	64.1	C	1885	3	3.37884e+06	323805	0	0	TR	831.082	-1	831.082	0.0216323	781		-114	114	-0.688286		-0.688286	-0.00995812	0.00995812	16.4544	5.06034	5.06034	-0.45954	0.728479	0.728479
2009-04-08	10:38:00	2009-04-08 10:38:00	29	1-30	M	64	4	8	2009	64.1	C	1885	4	3.3796e+06	324351	0	0	TR	149.284	1	980.366	0.0255181	3670		2889	2889	-0.435926		-0.435926	0.25236	0.25236	16.7263	0.271984	0.271984	-0.420385	0.0391545	0.0391545
2009-06-03	14:02:00	2009-06-03 14:01:59	56	31-60	M	120	6	3	2009	64.1	C	1885	6	3.38471e+06	308556	0	0	TR	18435.5	1	18286.2	0.475973	3480		-190	190	-0.452523		-0.452523	-0.0165969	0.0165969	25.4159	8.68955	8.68955	0.830552	1.25094	1.25094
2009-08-14	18:00:00	2009-08-14 18:00:00	72	61-90	S	192	8	14	2009	64.1	C	1885	7	3.36802e+06	322581	0	0	TR	19983	-1	38418.5	1	1020		-2460	2460	-0.667409		-0.667409	-0.214886	0.214886	30.6734	5.2575	5.2575	1.58741	0.756863	0.756863
2009-08-17	11:20:00	2009-08-17 11:19:59	0	0	0	0	8	17	2009	77.1	E	1920	7	3.38453e+06	309027	1	0	TR	0	2	0	0	991		0	0	-0.669942		-0.669942	0	0	29.6026	0	0	1.43327	0	0	Tagged Fish
2010-01-25	17:12:00	2010-01-25 17:12:00	161	>120	>120	161	1	25	2010	77.1	E	1920	9	3.38458e+06	308942	0	0	TR	97.4532	1	97.4532	0.13334	5570		4579	4579	-0.269958		-0.269958	0.399984	0.399984	10.112	-19.4906	19.4906	-1.37258	-2.80584	2.80584
2010-07-06	15:30:00	2010-07-06 15:29:59	159	>120	121-150	323	7	6	2010	77.1	E	1920	11	3.38475e+06	308241	0	0	TR	828.317	1	730.864	1	5480		-90	90	-0.27782		-0.27782	-0.00786167	0.00786167	29.0727	18.9607	18.9607	1.35697	2.72955	2.72955
2008-09-30	09:20:00	2008-09-30 09:20:00	0	0	0	0	9	30	2008	78.1	A	800	0	3.38581e+06	305123	1	0	TR	0	2	0	0	726		0	0	-0.69309		-0.69309	0	0	25.7404	0	0	0.877262	0	0	Tagged Fish
2009-04-08	09:50:00	2009-04-08 09:49:59	190	>120	>120	190	4	8	2009	78.1	A	800	4	3.38081e+06	321917	0	0	TR	19709.7	-1	19709.7	1	3670		2944	2944	-0.435926		-0.435926	0.257164	0.257164	16.7263	-9.01402	9.01402	-0.420385	-1.29765	1.29765
2009-04-30	15:45:00	2009-04-30 15:45:00	22	1-30	M	212	4	30	2009	78.1	A	800	5	3.38253e+06	313781	0	0	TR	10816.5	-1	8893.17	0.451208	7820		4150	4150	-0.0734161		-0.0734161	0.36251	0.36251	21.1034	4.37705	4.37705	0.20973	0.630115	0.630115
2010-01-26	11:25:00	2010-01-26 11:24:59	271	>120	>120	483	1	26	2010	78.1	A	800	9	3.3806e+06	322758	0	0	TR	20628.9	-1	9812.33	0.497843	5570		-2250	2250	-0.269958		-0.269958	-0.196542	0.196542	10.2219	-10.8815	10.8815	-1.35675	-1.56648	1.56648
2008-10-02	07:44:00	2008-10-02 07:43:59	0	0	0	0	10	2	2008	79.1	A	876	0	3.38475e+06	308271	1	0	TR	0	2	0	0	734		0	0	-0.692392		-0.692392	0	0	25.7404	0	0	0.877262	0	0	Tagged Fish
2008-12-02	14:45:00	2008-12-02 14:44:59	57	31-60	M	61	12	2	2008	79.1	A	876	1	3.3847e+06	308606	0	0	TR	338.855	-1	338.855	0.27949	871		137	137	-0.680424		-0.680424	0.0119672	0.0119672	14.7237	-11.0167	11.0167	-0.708683	-1.58594	1.58594
2009-01-27	09:50:00	2009-01-27 09:49:59	56	31-60	M	117	1	27	2009	79.1	A	876	2	3.38471e+06	308561	0	0	TR	292.981	-1	45.8735	0.0378368	859		-12	12	-0.681473		-0.681473	-0.00104822	0.00104822	11.7947	-2.92898	2.92898	-1.13034	-0.421652	0.421652
2009-03-11	15:20:00	2009-03-11 15:20:00	37	31-60	M	160	3	11	2009	79.1	A	876	3	3.38477e+06	308052	0	0	TR	220.026	1	513.008	0.423133	799		-60	60	-0.686714		-0.686714	-0.00524111	0.00524111	16.4274	4.63264	4.63264	-0.463427	0.666909	0.666909
2009-04-08	13:46:00	2009-04-08 13:45:59	28	1-30	M	188	4	8	2009	79.1	A	876	4	3.38452e+06	306881	0	0	TR	1432.43	1	1212.4	1	3670		2871	2871	-0.435926		-0.435926	0.250787	0.250787	16.7263	0.298988	0.298988	-0.420385	0.0430419	0.0430419
2009-06-08	19:15:00	2009-06-08 19:14:59	0	0	0	0	6	8	2009	79.2	D	1080	6	3.30104e+06	331825	1	0	TR	0	2	0	0	1802		0	0	-0.648136		-0.648136	0	0	26.061	0	0	0.923415	0	0	Tagged Fish
2009-08-15	13:05:00	2009-08-15 13:05:00	66	61-90	S	68	8	15	2009	79.2	D	1080	7	3.3012e+06	331779	0	0	TR	174.183	1	174.183	0.0122286	1276		-526	526	-0.691831		-0.691831	-0.0436946	0.0436946	30.4967	4.43576	4.43576	1.56198	0.638567	0.638567
2009-11-03	16:35:00	2009-11-03 16:34:59	80	61-90	S	148	11	3	2009	79.2	D	1080	8	3.30178e+06	331408	0	0	TR	867.991	1	693.808	0.0487089	59700		58424	58424	4.16143		4.16143	4.85326	4.85326	20.0074	-10.4893	10.4893	0.0519551	-1.51003	1.51003
2010-01-27	12:25:00	2010-01-27 12:24:59	85	61-90	S	233	1	27	2010	79.2	D	1080	9	3.30965e+06	330371	0	0	TR	15111.9	1	14244	1	6229		-53471	53471	-0.280387		-0.280387	-4.44182	4.44182	9.96458	-10.0428	10.0428	-1.3938	-1.44576	1.44576
2010-04-28	14:35:00	2010-04-28 14:35:00	91	91-120	S	324	4	28	2010	79.2	D	1080	10	3.30965e+06	330361	0	0	TR	15122.4	1	10.4261	0.000731969	7715		1486	1486	-0.156945		-0.156945	0.123442	0.123442	21.6879	11.7233	11.7233	0.293876	1.68768	1.68768
2009-02-03	15:35:00	2009-02-03 15:35:00	0	0	0	0	2	3	2009	92.1	C	1990	2	3.37946e+06	324308	1	0	TR	0	2	0	0	895		0	0	-0.678328		-0.678328	0	0	11.394	0	0	-1.18802	0	0	Tagged Fish
2009-04-08	10:24:00	2009-04-08 10:23:59	64	61-90	S	64	4	8	2009	92.1	C	1990	4	3.37998e+06	324439	0	0	TR	540.371	1	540.371	0.300625	3670		2775	2775	-0.435926		-0.435926	0.242401	0.242401	16.7263	5.33232	5.33232	-0.420385	0.767634	0.767634
2009-06-03	09:14:00	2009-06-03 09:13:59	56	31-60	M	120	6	3	2009	92.1	C	1990	6	3.37875e+06	323527	0	0	TR	1124.8	-1	1665.17	0.926387	3480		-190	190	-0.452523		-0.452523	-0.0165969	0.0165969	25.4159	8.68955	8.68955	0.830552	1.25094	1.25094
2010-01-26	11:50:00	2010-01-26 11:50:00	237	>120	>120	357	1	26	2010	92.1	C	1990	9	3.38011e+06	324437	0	0	TR	672.69	1	1797.49	1	5570		2090	2090	-0.269958		-0.269958	0.182565	0.182565	10.2219	-15.194	15.194	-1.35675	-2.1873	2.1873
2009-06-08	17:00:00	2009-06-08 16:59:59	0	0	0	0	6	8	2009	93.1	D	895	6	3.30048e+06	331841	1	1	TR	0	2	0	0	1802		0	0	-0.648136		-0.648136	0	0	26.061	0	0	0.923415	0	0	Tagged Fish
2009-08-15	13:24:00	2009-08-15 13:23:59	66	61-90	S	68	8	15	2009	93.1	D	895	7	3.29963e+06	332336	0	1	TR	1002.51	-1	1002.51	1	1276		-526	526	-0.691831		-0.691831	-0.0436946	0.0436946	30.4967	4.43576	4.43576	1.56198	0.638567	0.638567
2009-02-03	14:55:00	2009-02-03 14:55:00	0	0	0	0	2	3	2009	94.1	C	1845	2	3.37946e+06	324308	1	0	TR	0	2	0	0	895		0	0	-0.678328		-0.678328	0	0	11.394	0	0	-1.18802	0	0	Tagged Fish
2009-03-10	16:37:00	2009-03-10 16:36:59	35	31-60	M	35	3	10	2009	94.1	C	1845	3	3.37987e+06	324440	0	0	TR	429.939	1	429.939	0.0210901	781		-114	114	-0.688286		-0.688286	-0.00995812	0.00995812	16.4544	5.06034	5.06034	-0.45954	0.728479	0.728479
2009-04-08	10:27:00	2009-04-08 10:27:00	29	1-30	M	64	4	8	2009	94.1	C	1845	4	3.37998e+06	324439	0	0	TR	540.371	1	110.432	0.00541708	3670		2889	2889	-0.435926		-0.435926	0.25236	0.25236	16.7263	0.271984	0.271984	-0.420385	0.0391545	0.0391545
2009-05-01	11:00:00	2009-05-01 10:59:59	23	1-30	M	87	5	1	2009	94.1	C	1845	5	3.37509e+06	321007	0	0	TR	6422.94	-1	6963.31	0.341576	8300		4630	4630	-0.0314872		-0.0314872	0.404439	0.404439	21.3301	4.60379	4.60379	0.24237	0.662755	0.662755
2009-08-14	14:25:00	2009-08-14 14:24:59	105	91-120	S	192	8	14	2009	94.1	C	1845	7	3.37735e+06	321447	0	0	TR	3792.44	-1	2630.5	0.129036	1020		-7280	7280	-0.667409		-0.667409	-0.635922	0.635922	30.6734	9.34326	9.34326	1.58741	1.34504	1.34504
2010-01-26	11:46:00	2010-01-26 11:46:00	165	>120	>120	357	1	26	2010	94.1	C	1845	9	3.38014e+06	324417	0	0	TR	705.073	1	4497.51	0.22062	5570		4550	4550	-0.269958		-0.269958	0.397451	0.397451	10.2219	-20.4515	20.4515	-1.35675	-2.94416	2.94416
2010-07-06	17:46:00	2010-07-06 17:46:00	161	>120	121-150	518	7	6	2010	94.1	C	1845	11	3.36828e+06	322428	0	0	TR	19680.7	-1	20385.8	1	5480		-90	90	-0.27782		-0.27782	-0.00786167	0.00786167	29.0727	18.8507	18.8507	1.35697	2.71373	2.71373
2009-02-04	13:40:00	2009-02-04 13:39:59	0	0	0	0	2	4	2009	107.1	C	2015	2	3.33845e+06	325723	1	0	TR	0	2	0	0	1036		0	0	-0.711768		-0.711768	0	0	11.5034	0	0	-1.17227	0	0	Tagged Fish
2009-04-06	16:00:00	2009-04-06 16:00:00	61	61-90	S	61	4	6	2009	107.1	C	2015	4	3.33829e+06	325715	0	0	TR	165.292	-1	165.292	0.0533811	3809		2773	2773	-0.481415		-0.481415	0.230352	0.230352	16.6178	5.11437	5.11437	-0.436015	0.736259	0.736259
2009-05-07	17:01:00	2009-05-07 17:01:00	31	31-60	M	92	5	7	2009	107.1	C	2015	5	3.33572e+06	326338	0	0	TR	3261.74	-1	3096.45	1	25700		21891	21891	1.33706		1.33706	1.81848	1.81848	22.6087	5.9909	5.9909	0.426428	0.862442	0.862442
2009-08-13	12:45:00	2009-08-13 12:45:00	98	91-120	S	190	8	13	2009	107.1	C	2015	7	3.33809e+06	325705	0	0	TR	367.426	-1	2894.31	0.934721	2275		-23425	23425	-0.608844		-0.608844	-1.94591	1.94591	30.6887	8.08	8.08	1.58961	1.16319	1.16319
2009-11-04	12:00:00	2009-11-04 12:00:00	83	61-90	S	273	11	4	2009	107.1	C	2015	8	3.33861e+06	325079	0	0	TR	925.042	1	1292.47	0.417403	58400		56125	56125	4.05344		4.05344	4.66228	4.66228	20.0907	-10.598	10.598	0.0639417	-1.52567	1.52567
2010-01-27	11:48:00	2010-01-27 11:48:00	84	61-90	S	357	1	27	2010	107.1	C	2015	9	3.33855e+06	325699	0	0	TR	97.9051	1	827.137	0.267124	6229		-52171	52171	-0.280387		-0.280387	-4.33383	4.33383	9.96458	-10.1261	10.1261	-1.3938	-1.45774	1.45774
2010-07-07	14:53:00	2010-07-07 14:53:00	161	>120	>120	518	7	7	2010	107.1	C	2015	11	3.33814e+06	325708	0	0	TR	309.673	-1	407.578	0.131628	5824		-405	405	-0.31403		-0.31403	-0.0336432	0.0336432	29.0727	19.1081	19.1081	1.35697	2.75077	2.75077
2009-02-03	09:15:00	2009-02-03 09:15:00	0	0	0	0	2	3	2009	108.1	C	1845	2	3.38469e+06	308637	1	0	TR	0	2	0	0	895		0	0	-0.678328		-0.678328	0	0	11.394	0	0	-1.18802	0	0	Tagged Fish
2009-03-11	15:32:00	2009-03-11 15:31:59	36	31-60	M	36	3	11	2009	108.1	C	1845	3	3.38472e+06	308505	0	0	TR	134.158	1	134.158	0.0151672	799		-96	96	-0.686714		-0.686714	-0.00838578	0.00838578	16.4274	5.03333	5.03333	-0.463427	0.724592	0.724592
2009-06-03	13:40:00	2009-06-03 13:39:59	84	61-90	S	120	6	3	2009	108.1	C	1845	6	3.38467e+06	307360	0	0	TR	1297.88	1	1163.73	0.131565	3480		2681	2681	-0.452523		-0.452523	0.23419	0.23419	25.4159	8.98854	8.98854	0.830552	1.29398	1.29398
2009-08-15	16:12:00	2009-08-15 16:12:00	73	61-90	S	193	8	15	2009	108.1	C	1845	7	3.38467e+06	308735	0	0	TR	99.5369	-1	1397.42	0.157985	1000		-2480	2480	-0.669156		-0.669156	-0.216633	0.216633	30.4967	5.08083	5.08083	1.56198	0.73143	0.73143
2009-11-02	11:20:00	2009-11-02 11:19:59	79	61-90	S	272	11	2	2009	108.1	C	1845	8	3.38621e+06	305231	0	0	TR	5344.85	1	5444.38	0.615513	51900		50900	50900	3.77706		3.77706	4.44621	4.44621	19.8527	-10.644	10.644	0.0296815	-1.5323	1.5323
2010-01-25	17:39:00	2010-01-25 17:39:00	84	61-90	S	356	1	25	2010	108.1	C	1845	9	3.38407e+06	311989	0	0	TR	3500.43	-1	8845.28	1	5570		-46330	46330	-0.269958		-0.269958	-4.04701	4.04701	10.112	-9.74069	9.74069	-1.37258	-1.40226	1.40226
2010-07-06	16:00:00	2010-07-06 16:00:00	161	>120	>120	518	7	6	2010	108.1	C	1845	11	3.38435e+06	310729	0	0	TR	2178.17	-1	1322.26	0.149487	5480		-90	90	-0.27782		-0.27782	-0.00786167	0.00786167	29.0727	18.9607	18.9607	1.35697	2.72955	2.72955
2008-12-04	09:30:00	2008-12-04 09:29:59	0	0	0	0	12	4	2008	109.1	B	1920	1	3.30005e+06	332054	1	0	TR	0	2	0	0	1210		0	0	-0.697313		-0.697313	0	0	14.8881	0	0	-0.685023	0	0	Tagged Fish
2009-05-19	18:37:00	2009-05-19 18:36:59	166	>120	>120	166	5	19	2009	109.1	B	1920	5	3.30039e+06	331844	0	0	TR	405.858	1	405.858	0.378549	7597		6387	6387	-0.166748		-0.166748	0.530566	0.530566	25.0039	10.1158	10.1158	0.771239	1.45626	1.45626
2009-08-15	13:35:00	2009-08-15 13:34:59	88	61-90	S	254	8	15	2009	109.1	B	1920	7	3.29951e+06	332442	0	0	TR	666.283	-1	1072.14	1	1276		-6321	6321	-0.691831		-0.691831	-0.525083	0.525083	30.4967	5.49285	5.49285	1.56198	0.790743	0.790743
2009-06-30	09:50:00	2009-06-30 09:49:59	0	0	0	0	6	30	2009	123.1	D	1870	6	3.37873e+06	323463	1	0	TR	0	2	0	0	1130		0	0	-0.6578		-0.6578	0	0	29.3151	0	0	1.39188	0	0	Tagged Fish
2009-08-14	10:55:00	2009-08-14 10:54:59	45	31-60	M	45	8	14	2009	123.1	D	1870	7	3.38086e+06	321593	0	0	TR	4996.17	1	4996.17	0.936658	1020		-110	110	-0.667409		-0.667409	-0.00960871	0.00960871	30.6734	1.35826	1.35826	1.58741	0.195534	0.195534
2010-01-26	10:23:00	2010-01-26 10:23:00	165	>120	>120	210	1	26	2010	123.1	D	1870	9	3.38259e+06	316855	0	0	TR	10330.2	1	5334.04	1	5570		4550	4550	-0.269958		-0.269958	0.397451	0.397451	10.2219	-20.4515	20.4515	-1.35675	-2.94416	2.94416
2009-06-30	09:42:00	2009-06-30 09:42:00	0	0	0	0	6	30	2009	124.1	D	1940	6	3.37873e+06	323463	1	0	TR	0	2	0	0	1130		0	0	-0.6578		-0.6578	0	0	29.3151	0	0	1.39188	0	0	Tagged Fish
2009-08-14	12:50:00	2009-08-14 12:49:59	45	31-60	M	45	8	14	2009	124.1	D	1940	7	3.37899e+06	324033	0	0	TR	639.21	1	639.21	0.108732	1020		-110	110	-0.667409		-0.667409	-0.00960871	0.00960871	30.6734	1.35826	1.35826	1.58741	0.195534	0.195534
2010-01-26	12:15:00	2010-01-26 12:15:00	165	>120	>120	210	1	26	2010	124.1	D	1940	9	3.37886e+06	323851	0	0	TR	408.232	1	230.978	0.0392903	5570		4550	4550	-0.269958		-0.269958	0.397451	0.397451	10.2219	-20.4515	20.4515	-1.35675	-2.94416	2.94416
2010-04-27	13:54:00	2010-04-27 13:54:00	91	91-120	S	301	4	27	2010	124.1	D	1940	10	3.37495e+06	321198	0	0	TR	5470.51	-1	5878.75	1	7170		1600	1600	-0.130195		-0.130195	0.139763	0.139763	22.1062	11.8843	11.8843	0.354098	1.71085	1.71085
2010-07-06	15:38:00	2010-07-06 15:38:00	70	61-90	S	371	7	6	2010	124.1	D	1940	11	3.37727e+06	321281	0	0	TR	2783.04	-1	2687.47	0.457151	5480		-1690	1690	-0.27782		-0.27782	-0.147625	0.147625	29.0727	6.96642	6.96642	1.35697	1.00288	1.00288
2009-02-03	10:20:00	2009-02-03 10:20:00	0	0	0	0	2	3	2009	137.1	C	1665	2	3.38471e+06	308572	1	0	TR	0	2	0	0	895		0	0	-0.678328		-0.678328	0	0	11.394	0	0	-1.18802	0	0	Tagged Fish
2009-03-11	15:05:00	2009-03-11 15:04:59	36	31-60	M	36	3	11	2009	137.1	C	1665	3	3.38472e+06	307520	0	0	TR	1064.56	1	1064.56	0.169584	799		-96	96	-0.686714		-0.686714	-0.00838578	0.00838578	16.4274	5.03333	5.03333	-0.463427	0.724592	0.724592
2009-04-08	13:58:00	2009-04-08 13:57:59	28	1-30	M	64	4	8	2009	137.1	C	1665	4	3.38472e+06	307531	0	0	TR	1053.22	1	11.344	0.00180709	3670		2871	2871	-0.435926		-0.435926	0.250787	0.250787	16.7263	0.298988	0.298988	-0.420385	0.0430419	0.0430419
2009-04-27	16:43:00	2009-04-27 16:43:00	19	1-30	M	83	4	27	2009	137.1	C	1665	5	3.3873e+06	306703	0	0	TR	7330.69	1	6277.48	1	3250		-420	420	-0.472614		-0.472614	-0.0366878	0.0366878	20.7219	3.99553	3.99553	0.154806	0.575191	0.575191
2009-06-03	13:35:00	2009-06-03 13:34:59	37	31-60	M	120	6	3	2009	137.1	C	1665	6	3.38467e+06	307360	0	0	TR	1232.1	1	6098.59	0.971503	3480		230	230	-0.452523		-0.452523	0.0200909	0.0200909	25.4159	4.69403	4.69403	0.830552	0.675746	0.675746
2009-08-15	16:05:00	2009-08-15 16:05:00	73	61-90	S	193	8	15	2009	137.1	C	1665	7	3.38475e+06	308241	0	0	TR	334.433	1	897.67	0.142998	1000		-2480	2480	-0.669156		-0.669156	-0.216633	0.216633	30.4967	5.08083	5.08083	1.56198	0.73143	0.73143
2009-06-08	18:20:00	2009-06-08 18:20:00	0	0	0	0	6	8	2009	138.1	D	2085	6	3.29999e+06	332093	1	0	TR	0	2	0	0	1802		0	0	-0.648136		-0.648136	0	0	26.061	0	0	0.923415	0	0	Tagged Fish
2009-08-15	12:50:00	2009-08-15 12:49:59	68	61-90	S	68	8	15	2009	138.1	D	2085	7	3.30187e+06	330956	0	0	TR	2463.91	1	2463.91	0.108971	1276		-526	526	-0.691831		-0.691831	-0.0436946	0.0436946	30.4967	4.43576	4.43576	1.56198	0.638567	0.638567
2009-11-02	12:07:00	2009-11-02 12:06:59	79	61-90	S	147	11	2	2009	138.1	D	2085	8	3.3128e+06	329309	0	0	TR	25074.7	1	22610.8	1	59200		57924	57924	4.1199		4.1199	4.81173	4.81173	19.8527	-10.644	10.644	0.0296815	-1.5323	1.5323
2010-01-27	10:54:00	2010-01-27 10:54:00	86	61-90	S	233	1	27	2010	138.1	D	2085	9	3.31341e+06	328698	0	0	TR	26806.1	1	1731.43	0.0765753	6229		-52971	52971	-0.280387		-0.280387	-4.40028	4.40028	9.96458	-9.88812	9.88812	-1.3938	-1.42348	1.42348
2010-04-28	11:47:00	2010-04-28 11:46:59	91	91-120	S	324	4	28	2010	138.1	D	2085	10	3.31679e+06	325176	0	0	TR	39179.2	1	12373.1	0.547219	7715		1486	1486	-0.156945		-0.156945	0.123442	0.123442	21.6879	11.7233	11.7233	0.293876	1.68768	1.68768
2010-07-08	11:01:00	2010-07-08 11:01:00	71	61-90	S	395	7	8	2010	138.1	D	2085	11	3.31495e+06	325046	0	0	TR	34735.9	1	4443.26	0.196511	6330		-1385	1385	-0.271997		-0.271997	-0.115051	0.115051	29.0727	7.38475	7.38475	1.35697	1.0631	1.0631
2008-10-01	11:17:00	2008-10-01 11:17:00	0	0	0	0	10	1	2008	139.1	A	1760	0	3.37868e+06	323300	1	0	TR	0	2	0	0	730		0	0	-0.692741		-0.692741	0	0	25.7404	0	0	0.877262	0	0	Tagged Fish
2009-04-08	12:17:00	2009-04-08 12:17:00	189	>120	>120	189	4	8	2009	139.1	A	1760	4	3.37722e+06	321163	0	0	TR	2739.71	-1	2739.71	0.279041	3670		2940	2940	-0.435926		-0.435926	0.256815	0.256815	16.7263	-9.01402	9.01402	-0.420385	-1.29765	1.29765
2009-05-01	12:05:00	2009-05-01 12:04:59	23	1-30	M	212	5	1	2009	139.1	A	1760	5	3.3729e+06	321613	0	0	TR	9672.31	-1	6932.6	0.70609	8300	9310	4630	4630	-0.0314872	0.0379169	0.0379169	0.404439	0.404439	21.3301	4.60379	4.60379	0.24237	0.662755	0.662755
2009-06-03	09:06:00	2009-06-03 09:06:00	33	31-60	M	245	6	3	2009	139.1	A	1760	6	3.37872e+06	323439	0	0	TR	145.986	1	9818.3	1	3410	3480	-5900	5900	-0.465309	-0.452523	-0.452523	-0.503226	0.503226	25.4159	4.08576	4.08576	0.830552	0.588181	0.588181
2009-08-14	14:25:00	2009-08-14 14:24:59	72	61-90	S	317	8	14	2009	139.1	A	1760	7	3.37735e+06	321447	0	0	TR	2428.99	-1	2574.98	0.262263	1020		-2460	2460	-0.667409		-0.667409	-0.214886	0.214886	30.6734	5.2575	5.2575	1.58741	0.756863	0.756863
2009-11-03	09:15:00	2009-11-03 09:15:00	81	61-90	S	398	11	3	2009	139.1	A	1760	8	3.3757e+06	320891	0	0	TR	4435.15	-1	2006.15	0.204328	50100		49080	49080	3.61982		3.61982	4.28723	4.28723	20.0074	-10.666	10.666	0.0519551	-1.53546	1.53546
2010-01-26	12:44:00	2010-01-26 12:44:00	84	61-90	S	482	1	26	2010	139.1	A	1760	9	3.37721e+06	321140	0	0	TR	2765.31	-1	1669.84	0.170074	5570		-44530	44530	-0.269958		-0.269958	-3.88978	3.88978	10.2219	-9.78549	9.78549	-1.35675	-1.40871	1.40871
2010-04-27	13:35:00	2010-04-27 13:34:59	91	91-120	S	573	4	27	2010	139.1	A	1760	10	3.37726e+06	321254	0	0	TR	2640.84	-1	124.463	0.0126766	7170		1600	1600	-0.130195		-0.130195	0.139763	0.139763	22.1062	11.8843	11.8843	0.354098	1.71085	1.71085
2010-07-06	15:33:00	2010-07-06 15:33:00	70	61-90	S	643	7	6	2010	139.1	A	1760	11	3.37739e+06	321538	0	0	TR	2330.13	-1	310.713	0.0316463	5480		-1690	1690	-0.27782		-0.27782	-0.147625	0.147625	29.0727	6.96642	6.96642	1.35697	1.00288	1.00288
2009-02-03	08:40:00	2009-02-03 08:39:59	0	0	0	0	2	3	2009	152.1	C	1585	2	3.38469e+06	308637	1	0	TR	0	2	0	0	895		0	0	-0.678328		-0.678328	0	0	11.394	0	0	-1.18802	0	0	Tagged Fish
2009-03-11	14:53:00	2009-03-11 14:53:00	36	31-60	M	36	3	11	2009	152.1	C	1585	3	3.38467e+06	307353	0	0	TR	1305.74	1	1305.74	0.844382	799		-96	96	-0.686714		-0.686714	-0.00838578	0.00838578	16.4274	5.03333	5.03333	-0.463427	0.724592	0.724592
2009-04-08	14:00:00	2009-04-08 13:59:59	28	1-30	M	64	4	8	2009	152.1	C	1585	4	3.38472e+06	307531	0	0	TR	1119	1	186.741	0.12076	3670		2871	2871	-0.435926		-0.435926	0.250787	0.250787	16.7263	0.298988	0.298988	-0.420385	0.0430419	0.0430419
2009-08-15	15:40:00	2009-08-15 15:40:00	129	>120	121-150	193	8	15	2009	152.1	C	1585	7	3.3845e+06	306666	0	0	TR	2018.21	1	899.216	0.581497	1000		-2670	2670	-0.669156		-0.669156	-0.23323	0.23323	30.4967	13.7704	13.7704	1.56198	1.98237	1.98237
2010-01-25	17:05:00	2010-01-25 17:05:00	163	>120	>120	356	1	25	2010	152.1	C	1585	9	3.38476e+06	308170	0	0	TR	471.83	1	1546.38	1	5570		4570	4570	-0.269958		-0.269958	0.399198	0.399198	10.112	-20.3847	20.3847	-1.37258	-2.93456	2.93456
2009-02-03	09:00:00	2009-02-03 09:00:00	0	0	0	0	2	3	2009	154.1	C	1720	2	3.38471e+06	308572	1	0	TR	0	2	0	0	895		0	0	-0.678328		-0.678328	0	0	11.394	0	0	-1.18802	0	0	Tagged Fish
2009-03-11	15:07:00	2009-03-11 15:06:59	36	31-60	M	36	3	11	2009	154.1	C	1720	3	3.38472e+06	307520	0	0	TR	1064.56	1	1064.56	0.0624777	799		-96	96	-0.686714		-0.686714	-0.00838578	0.00838578	16.4274	5.03333	5.03333	-0.463427	0.724592	0.724592
2009-04-08	15:06:00	2009-04-08 15:06:00	28	1-30	M	64	4	8	2009	154.1	C	1720	4	3.38469e+06	308661	0	0	TR	90.016	-1	1154.58	0.0677606	3670		2871	2871	-0.435926		-0.435926	0.250787	0.250787	16.7263	0.298988	0.298988	-0.420385	0.0430419	0.0430419
2009-08-14	09:00:00	2009-08-14 09:00:00	128	>120	121-150	192	8	14	2009	154.1	C	1720	7	3.3815e+06	322864	0	0	TR	17129.1	-1	17039	1	1020		-2650	2650	-0.667409		-0.667409	-0.231483	0.231483	30.6734	13.9471	13.9471	1.58741	2.0078	2.0078
2009-02-03	14:40:00	2009-02-03 14:39:59	0	0	0	0	2	3	2009	167.1	C	1743	2	3.37946e+06	324308	1	0	TR	0	2	0	0	895		0	0	-0.678328		-0.678328	0	0	11.394	0	0	-1.18802	0	0	Tagged Fish
2009-04-07	11:40:00	2009-04-07 11:39:59	63	61-90	S	63	4	7	2009	167.1	C	1743	4	3.35898e+06	328689	0	0	TR	35874.7	-1	35874.7	0.809138	3680	3210	2785	2785	-0.435053	-0.482367	-0.482367	0.243275	0.243275	16.6178	5.22382	5.22382	-0.436005	0.752014	0.752014
2010-01-26	10:35:00	2010-01-26 10:34:59	294	>120	>120	357	1	26	2010	167.1	C	1743	9	3.38229e+06	317460	0	0	TR	8462.26	1	44337	1	5340	5570	2130	2130	-0.300694	-0.269958	-0.269958	0.181673	0.181673	10.2219	-6.3959	6.3959	-1.35675	-0.920746	0.920746
2010-04-27	12:00:00	2010-04-27 12:00:00	91	91-120	S	448	4	27	2010	167.1	C	1743	10	3.38217e+06	317671	0	0	TR	8218.81	1	243.451	0.00549093	7170		1600	1600	-0.130195		-0.130195	0.139763	0.139763	22.1062	11.8843	11.8843	0.354098	1.71085	1.71085
2009-02-03	10:45:00	2009-02-03 10:45:00	0	0	0	0	2	3	2009	168.1	C	1570	2	3.38471e+06	308572	1	0	TR	0	2	0	0	895		0	0	-0.678328		-0.678328	0	0	11.394	0	0	-1.18802	0	0	Tagged Fish
2009-03-11	15:00:00	2009-03-11 15:00:00	36	31-60	M	36	3	11	2009	168.1	C	1570	3	3.38467e+06	307353	0	0	TR	1239.96	1	1239.96	0.0635006	799		-96	96	-0.686714		-0.686714	-0.00838578	0.00838578	16.4274	5.03333	5.03333	-0.463427	0.724592	0.724592
2009-04-08	14:03:00	2009-04-08 14:03:00	28	1-30	M	64	4	8	2009	168.1	C	1570	4	3.38472e+06	307531	0	0	TR	1053.22	1	186.741	0.00956339	3670		2871	2871	-0.435926		-0.435926	0.250787	0.250787	16.7263	0.298988	0.298988	-0.420385	0.0430419	0.0430419
2009-06-03	13:55:00	2009-06-03 13:54:59	56	31-60	M	120	6	3	2009	168.1	C	1570	6	3.38476e+06	308153	0	0	TR	423.306	1	629.909	0.0322589	3480		-190	190	-0.452523		-0.452523	-0.0165969	0.0165969	25.4159	8.68955	8.68955	0.830552	1.25094	1.25094
2009-08-14	12:22:00	2009-08-14 12:22:00	72	61-90	S	192	8	14	2009	168.1	C	1570	7	3.37972e+06	324392	0	0	TR	18143.2	-1	18566.5	0.950827	1020		-2460	2460	-0.667409		-0.667409	-0.214886	0.214886	30.6734	5.2575	5.2575	1.58741	0.756863	0.756863
2010-01-25	16:53:00	2010-01-25 16:52:59	164	>120	>120	356	1	25	2010	168.1	C	1570	9	3.38462e+06	307218	0	0	TR	1383.49	1	19526.7	1	5570		4550	4550	-0.269958		-0.269958	0.397451	0.397451	10.112	-20.5614	20.5614	-1.37258	-2.95999	2.95999
2009-02-03	11:20:00	2009-02-03 11:19:59	0	0	0	0	2	3	2009	169.1	C	1710	2	3.38469e+06	308637	1	0	TR	0	2	0	0	895		0	0	-0.678328		-0.678328	0	0	11.394	0	0	-1.18802	0	0	Tagged Fish
2009-03-11	15:45:00	2009-03-11 15:45:00	36	31-60	M	36	3	11	2009	169.1	C	1710	3	3.38454e+06	309008	0	0	TR	405.092	-1	405.092	0.0094422	799		-96	96	-0.686714		-0.686714	-0.00838578	0.00838578	16.4274	5.03333	5.03333	-0.463427	0.724592	0.724592
2009-04-08	15:20:00	2009-04-08 15:20:00	28	1-30	M	64	4	8	2009	169.1	C	1710	4	3.38448e+06	309132	0	0	TR	543.654	-1	138.562	0.00322971	3670		2871	2871	-0.435926		-0.435926	0.250787	0.250787	16.7263	0.298988	0.298988	-0.420385	0.0430419	0.0430419
2009-05-06	12:40:00	2009-05-06 12:40:00	9	1-30	M	92	5	6	2009	169.1	C	1710	5	3.36478e+06	324851	0	0	TR	43445.9	-1	42902.3	1	24300		20630	20630	1.36614		1.36614	1.80207	1.80207	22.417	5.69066	5.69066	0.398836	0.819221	0.819221
2009-08-17	12:30:00	2009-08-17 12:29:59	0	0	0	0	8	17	2009	182.1	E	1905	7	3.38453e+06	309027	1	0	TR	0	2	0	0	991		0	0	-0.669942		-0.669942	0	0	29.6026	0	0	1.43327	0	0	Tagged Fish
2009-11-02	15:55:00	2009-11-02 15:54:59	77	61-90	S	77	11	2	2009	182.1	E	1905	8	3.38263e+06	316797	0	0	TR	8725.76	-1	8725.76	1	51900		50909	50909	3.77706		3.77706	4.447	4.447	19.8527	-9.74993	9.74993	0.0296815	-1.40359	1.40359
2010-01-26	10:25:00	2010-01-26 10:25:00	85	61-90	S	162	1	26	2010	182.1	E	1905	9	3.38254e+06	316924	0	0	TR	8868.77	-1	143.009	0.0163893	5570		-46330	46330	-0.269958		-0.269958	-4.04701	4.04701	10.2219	-9.63076	9.63076	-1.35675	-1.38643	1.38643
2010-04-27	11:18:00	2010-04-27 11:17:59	91	91-120	S	253	4	27	2010	182.1	E	1905	10	3.38245e+06	316368	0	0	TR	8265.83	-1	602.939	0.0690987	7170		1600	1600	-0.130195		-0.130195	0.139763	0.139763	22.1062	11.8843	11.8843	0.354098	1.71085	1.71085
2009-02-03	10:15:00	2009-02-03 10:14:59	0	0	0	0	2	3	2009	183.1	C	2010	2	3.38469e+06	308637	1	0	TR	0	2	0	0	895		0	0	-0.678328		-0.678328	0	0	11.394	0	0	-1.18802	0	0	Tagged Fish
2009-03-11	16:11:00	2009-03-11 16:11:00	36	31-60	M	36	3	11	2009	183.1	C	2010	3	3.38417e+06	311822	0	0	TR	3301.22	-1	3301.22	0.0835074	799		-96	96	-0.686714		-0.686714	-0.00838578	0.00838578	16.4274	5.03333	5.03333	-0.463427	0.724592	0.724592
2009-04-08	16:00:00	2009-04-08 16:00:00	28	1-30	M	64	4	8	2009	183.1	C	2010	4	3.38418e+06	311810	0	0	TR	3288.16	-1	13.0632	0.000330445	3670		2871	2871	-0.435926		-0.435926	0.250787	0.250787	16.7263	0.298988	0.298988	-0.420385	0.0430419	0.0430419
2009-06-03	13:38:00	2009-06-03 13:38:00	56	31-60	M	120	6	3	2009	183.1	C	2010	6	3.38467e+06	307360	0	0	TR	1297.88	1	4586.05	0.116008	3480		-190	190	-0.452523		-0.452523	-0.0165969	0.0165969	25.4159	8.68955	8.68955	0.830552	1.25094	1.25094
2009-08-14	17:57:00	2009-08-14 17:57:00	72	61-90	S	192	8	14	2009	183.1	C	2010	7	3.36811e+06	322530	0	0	TR	38234.2	-1	39532.1	1	1020	1290	-2460	2460	-0.667409	-0.646129	-0.646129	-0.214886	0.214886	30.6734	5.2575	5.2575	1.58741	0.756863	0.756863
2010-01-26	12:40:00	2010-01-26 12:40:00	165	>120	>120	357	1	26	2010	183.1	C	2010	9	3.37723e+06	321184	0	0	TR	22433.4	-1	15800.8	0.399695	5340	5570	4050	4050	-0.300694	-0.269958	-0.269958	0.345435	0.345435	10.2219	-20.4515	20.4515	-1.35675	-2.94416	2.94416
2010-07-06	14:25:00	2010-07-06 14:24:59	161	>120	>120	518	7	6	2010	183.1	C	2010	11	3.38082e+06	320335	0	0	TR	13283.3	-1	9150.12	0.23146	5480		-90	90	-0.27782		-0.27782	-0.00786167	0.00786167	29.0727	18.8507	18.8507	1.35697	2.71373	2.71373
2009-02-03	10:35:00	2009-02-03 10:34:59	0	0	0	0	2	3	2009	184.1	C	1465	2	3.38469e+06	308637	1	0	TR	0	2	0	0	895		0	0	-0.678328		-0.678328	0	0	11.394	0	0	-1.18802	0	0	Tagged Fish
2009-03-11	14:50:00	2009-03-11 14:50:00	36	31-60	M	36	3	11	2009	184.1	C	1465	3	3.3846e+06	307173	0	0	TR	1496.56	1	1496.56	0.0165497	799		-96	96	-0.686714		-0.686714	-0.00838578	0.00838578	16.4274	5.03333	5.03333	-0.463427	0.724592	0.724592
2009-04-08	13:55:00	2009-04-08 13:54:59	28	1-30	M	64	4	8	2009	184.1	C	1465	4	3.3847e+06	307448	0	0	TR	1206.26	1	290.304	0.00321032	3670		2871	2871	-0.435926		-0.435926	0.250787	0.250787	16.7263	0.298988	0.298988	-0.420385	0.0430419	0.0430419
2009-08-13	11:55:00	2009-08-13 11:55:00	127	>120	121-150	191	8	13	2009	184.1	C	1465	7	3.33901e+06	323872	0	0	TR	89221.9	-1	90428.2	1	1130	2275	-2540	2540	-0.6578	-0.608844	-0.608844	-0.221874	0.221874	30.6887	13.9623	13.9623	1.58961	2.01	2.01
2010-01-25	17:30:00	2010-01-25 17:30:00	165	>120	>120	356	1	25	2010	184.1	C	1465	9	3.38415e+06	311868	0	0	TR	3354.46	-1	85867.5	0.949565	6285	5570	4010	4010	-0.275735	-0.269958	-0.269958	0.333109	0.333109	10.112	-20.5767	20.5767	-1.37258	-2.96219	2.96219
2010-07-07	08:37:00	2010-07-07 08:37:00	160	>120	121-150	519	7	7	2010	184.1	C	1465	11	3.36537e+06	325076	0	0	TR	42796.5	-1	39442	0.43617	5620		50	50	-0.26559		-0.26559	0.0043676	0.0043676	29.0727	18.9607	18.9607	1.35697	2.72955	2.72955
2009-02-03	15:55:00	2009-02-03 15:54:59	0	0	0	0	2	3	2009	197.1	C	1970	2	3.37946e+06	324308	1	0	TR	0	2	0	0	895		0	0	-0.678328		-0.678328	0	0	11.394	0	0	-1.18802	0	0	Tagged Fish
2009-03-10	16:28:00	2009-03-10 16:27:59	35	31-60	M	35	3	10	2009	197.1	C	1970	3	3.37987e+06	324440	0	0	TR	429.939	1	429.939	0.00561224	781		-114	114	-0.688286		-0.688286	-0.00995812	0.00995812	16.4544	5.06034	5.06034	-0.45954	0.728479	0.728479
2009-05-08	09:47:00	2009-05-08 09:47:00	59	31-60	M	94	5	8	2009	197.1	C	1970	5	3.33563e+06	325968	0	0	TR	76177.6	-1	76607.5	1	17800	23400	17019	17019	0.798356	1.146	1.146	1.48664	1.48664	22.8486	6.39425	6.39425	0.460968	0.920507	0.920507
2009-06-03	09:43:00	2009-06-03 09:42:59	26	1-30	M	120	6	3	2009	197.1	C	1970	6	3.37953e+06	324327	0	0	TR	69.7669	1	76247.3	0.995298	3769	3480	-19631	19631	-0.484738	-0.452523	-0.452523	-1.63074	1.63074	25.4159	2.56729	2.56729	0.830552	0.369584	0.369584
2009-08-14	12:05:00	2009-08-14 12:04:59	72	61-90	S	192	8	14	2009	197.1	C	1970	7	3.38001e+06	324438	0	0	TR	571.212	1	501.445	0.00654564	1020		-2460	2460	-0.667409		-0.667409	-0.214886	0.214886	30.6734	5.2575	5.2575	1.58741	0.756863	0.756863
2010-01-26	11:50:00	2010-01-26 11:50:00	165	>120	>120	357	1	26	2010	197.1	C	1970	9	3.38011e+06	324437	0	0	TR	672.69	1	101.478	0.00132465	5570		4550	4550	-0.269958		-0.269958	0.397451	0.397451	10.2219	-20.4515	20.4515	-1.35675	-2.94416	2.94416
2010-07-06	14:42:00	2010-07-06 14:42:00	161	>120	>120	518	7	6	2010	197.1	C	1970	11	3.38086e+06	321684	0	0	TR	3713.37	1	3040.68	0.0396916	5480		-90	90	-0.27782		-0.27782	-0.00786167	0.00786167	29.0727	18.8507	18.8507	1.35697	2.71373	2.71373
2009-02-03	09:50:00	2009-02-03 09:49:59	0	0	0	0	2	3	2009	198.1	C	1730	2	3.38469e+06	308637	1	0	TR	0	2	0	0	895		0	0	-0.678328		-0.678328	0	0	11.394	0	0	-1.18802	0	0	Tagged Fish
2009-03-11	16:11:00	2009-03-11 16:11:00	36	31-60	M	36	3	11	2009	198.1	C	1730	3	3.38417e+06	311822	0	0	TR	3301.22	-1	3301.22	0.253616	799		-96	96	-0.686714		-0.686714	-0.00838578	0.00838578	16.4274	5.03333	5.03333	-0.463427	0.724592	0.724592
2009-04-08	14:46:00	2009-04-08 14:46:00	28	1-30	M	64	4	8	2009	198.1	C	1730	4	3.38474e+06	308367	0	0	TR	274.238	1	3575.46	0.274684	3670		2871	2871	-0.435926		-0.435926	0.250787	0.250787	16.7263	0.298988	0.298988	-0.420385	0.0430419	0.0430419
2009-04-27	16:01:00	2009-04-27 16:00:59	19	1-30	M	83	4	27	2009	198.1	C	1730	5	3.38811e+06	307577	0	0	TR	8832.99	1	8558.75	0.657524	3250		-420	420	-0.472614		-0.472614	-0.0366878	0.0366878	20.7219	3.99553	3.99553	0.154806	0.575191	0.575191
2009-08-15	12:45:00	2009-08-15 12:45:00	110	91-120	S	193	8	15	2009	198.1	C	1730	7	3.38877e+06	307444	0	0	TR	9516.21	1	683.219	0.0524881	1000		-2250	2250	-0.669156		-0.669156	-0.196542	0.196542	30.4967	9.77486	9.77486	1.56198	1.40718	1.40718
2010-01-25	17:34:00	2010-01-25 17:33:59	163	>120	>120	356	1	25	2010	198.1	C	1730	9	3.38407e+06	311989	0	0	TR	3500.43	-1	13016.6	1	5570		4570	4570	-0.269958		-0.269958	0.399198	0.399198	10.112	-20.3847	20.3847	-1.37258	-2.93456	2.93456
2009-02-03	14:30:00	2009-02-03 14:30:00	0	0	0	0	2	3	2009	199.1	C	1745	2	3.38001e+06	324438	1	0	TR	0	2	0	0	895		0	0	-0.678328		-0.678328	0	0	11.394	0	0	-1.18802	0	0	Tagged Fish
2009-03-10	16:07:00	2009-03-10 16:07:00	35	31-60	M	35	3	10	2009	199.1	C	1745	3	3.37893e+06	323971	0	0	TR	1211.83	-1	1211.83	0.0518923	781		-114	114	-0.688286		-0.688286	-0.00995812	0.00995812	16.4544	5.06034	5.06034	-0.45954	0.728479	0.728479
2009-04-08	14:35:00	2009-04-08 14:35:00	29	1-30	M	64	4	8	2009	199.1	C	1745	4	3.38476e+06	308119	0	0	TR	18302.8	1	19514.6	0.83564	3670		2889	2889	-0.435926		-0.435926	0.25236	0.25236	16.7263	0.271984	0.271984	-0.420385	0.0391545	0.0391545
2009-06-03	09:32:00	2009-06-03 09:31:59	56	31-60	M	120	6	3	2009	199.1	C	1745	6	3.37875e+06	323527	0	0	TR	1698	-1	20000.8	0.856459	3480		-190	190	-0.452523		-0.452523	-0.0165969	0.0165969	25.4159	8.68955	8.68955	0.830552	1.25094	1.25094
2009-08-14	17:55:00	2009-08-14 17:55:00	72	61-90	S	192	8	14	2009	199.1	C	1745	7	3.36822e+06	322463	0	0	TR	20323.6	-1	18625.6	0.79757	1020	1290	-2460	2460	-0.667409	-0.646129	-0.646129	-0.214886	0.214886	30.6734	5.2575	5.2575	1.58741	0.756863	0.756863
2010-01-26	11:12:00	2010-01-26 11:12:00	165	>120	>120	357	1	26	2010	199.1	C	1745	9	3.38083e+06	321792	0	0	TR	3029.33	1	23352.9	1	5340		4050	4050	-0.300694		-0.300694	0.345435	0.345435	10.2219	-20.4515	20.4515	-1.35675	-2.94416	2.94416
2009-02-03	15:00:00	2009-02-03 15:00:00	0	0	0	0	2	3	2009	214.1	C	2030	2	3.37953e+06	324326	1	0	TR	0	2	0	0	895		0	0	-0.678328		-0.678328	0	0	11.394	0	0	-1.18802	0	0	Tagged Fish
2009-03-10	16:00:00	2009-03-10 16:00:00	35	31-60	M	35	3	10	2009	214.1	C	2030	3	3.37884e+06	323805	0	0	TR	898.884	-1	898.884	0.0143495	781		-114	114	-0.688286		-0.688286	-0.00995812	0.00995812	16.4544	5.06034	5.06034	-0.45954	0.728479	0.728479
2009-04-08	10:53:00	2009-04-08 10:52:59	29	1-30	M	64	4	8	2009	214.1	C	2030	4	3.37892e+06	323955	0	0	TR	729.467	-1	169.417	0.00270453	3670		2889	2889	-0.435926		-0.435926	0.25236	0.25236	16.7263	0.271984	0.271984	-0.420385	0.0391545	0.0391545
2009-08-13	10:30:00	2009-08-13 10:30:00	127	>120	121-150	191	8	13	2009	214.1	C	2030	7	3.34327e+06	324053	0	0	TR	63371.4	-1	62642	1	1130		-2540	2540	-0.6578		-0.6578	-0.221874	0.221874	30.6887	13.9623	13.9623	1.58961	2.01	2.01
2009-02-03	09:35:00	2009-02-03 09:35:00	0	0	0	0	2	3	2009	227.1	C	1810	2	3.38469e+06	308637	1	0	TR	0	2	0	0	895		0	0	-0.678328		-0.678328	0	0	11.394	0	0	-1.18802	0	0	Tagged Fish
2009-03-11	15:38:00	2009-03-11 15:38:00	36	31-60	M	36	3	11	2009	227.1	C	1810	3	3.38472e+06	308505	0	0	TR	134.158	1	134.158	0.00349476	799		-96	96	-0.686714		-0.686714	-0.00838578	0.00838578	16.4274	5.03333	5.03333	-0.463427	0.724592	0.724592
2009-04-08	14:10:00	2009-04-08 14:10:00	28	1-30	M	64	4	8	2009	227.1	C	1810	4	3.3688e+06	322321	0	0	TR	37481.8	-1	37615.9	0.979879	3670	3150	2871	2871	-0.435926	-0.487485	-0.487485	0.250787	0.250787	16.7263	0.298988	0.298988	-0.420385	0.0430419	0.0430419
2009-08-14	17:48:00	2009-08-14 17:48:00	128	>120	121-150	192	8	14	2009	227.1	C	1810	7	3.36843e+06	322358	0	0	TR	37865.8	-1	383.987	0.0100027	1290		-1860	1860	-0.646129		-0.646129	-0.158644	0.158644	30.6734	13.9471	13.9471	1.58741	2.0078	2.0078
2010-01-26	14:33:00	2010-01-26 14:33:00	165	>120	>120	357	1	26	2010	227.1	C	1810	9	3.3682e+06	322473	0	0	TR	38123.6	-1	257.853	0.00671697	5340		4050	4050	-0.300694		-0.300694	0.345435	0.345435	10.2219	-20.4515	20.4515	-1.35675	-2.94416	2.94416
2010-07-06	15:30:00	2010-07-06 15:29:59	161	>120	121-150	518	7	6	2010	227.1	C	1810	11	3.38474e+06	308376	0	0	TR	264.747	1	38388.4	1	5250		-90	90	-0.308371		-0.308371	-0.00767633	0.00767633	29.0727	18.8507	18.8507	1.35697	2.71373	2.71373
2009-06-09	11:00:00	2009-06-09 10:59:59	0	0	0	0	6	9	2009	228.1	D	925	6	3.30095e+06	331827	1	1	TR	0	2	0	0	1416		0	0	-0.680201		-0.680201	0	0	26.0853	0	0	0.926924	0	0	Tagged Fish
2009-08-15	10:48:00	2009-08-15 10:48:00	67	61-90	S	67	8	15	2009	228.1	D	925	7	3.30995e+06	331071	0	1	TR	14386.4	1	14386.4	1	1276		-140	140	-0.691831		-0.691831	-0.0116298	0.0116298	30.4967	4.41139	4.41139	1.56198	0.635058	0.635058
2009-02-03	10:40:00	2009-02-03 10:39:59	0	0	0	0	2	3	2009	229.1	C	1522	2	3.38469e+06	308637	1	0	TR	0	2	0	0	895		0	0	-0.678328		-0.678328	0	0	11.394	0	0	-1.18802	0	0	Tagged Fish
2009-04-08	14:35:00	2009-04-08 14:35:00	64	61-90	S	64	4	8	2009	229.1	C	1522	4	3.38476e+06	308119	0	0	TR	522.738	1	522.738	0.00955407	3670		2775	2775	-0.435926		-0.435926	0.242401	0.242401	16.7263	5.33232	5.33232	-0.420385	0.767634	0.767634
2009-05-06	16:50:00	2009-05-06 16:50:00	28	1-30	M	92	5	6	2009	229.1	C	1522	5	3.35898e+06	328652	0	0	TR	54190.9	-1	54713.7	1	24300	27100	20630	20630	1.36614	1.55527	1.55527	1.80207	1.80207	22.417	5.69066	5.69066	0.398836	0.819221	0.819221
2009-08-14	12:00:00	2009-08-14 12:00:00	100	91-120	S	192	8	14	2009	229.1	C	1522	7	3.36286e+06	325510	0	0	TR	47955.3	-1	6235.6	0.113968	1290		-25810	25810	-0.646129		-0.646129	-2.2014	2.2014	30.6734	8.25639	8.25639	1.58741	1.18858	1.18858
2009-02-04	14:15:00	2009-02-04 14:15:00	0	0	0	0	2	4	2009	242.1	C	1935	2	3.33843e+06	325722	1	0	TR	0	2	0	0	1036		0	0	-0.711768		-0.711768	0	0	11.5034	0	0	-1.17227	0	0	Tagged Fish
2009-04-06	16:00:00	2009-04-06 16:00:00	61	61-90	S	61	4	6	2009	242.1	C	1935	4	3.33805e+06	325703	0	0	TR	383.357	-1	383.357	0.139318	3809		2773	2773	-0.481415		-0.481415	0.230352	0.230352	16.6178	5.11437	5.11437	-0.436015	0.736259	0.736259
2009-05-07	16:50:00	2009-05-07 16:50:00	31	31-60	M	92	5	7	2009	242.1	C	1935	5	3.33571e+06	326232	0	0	TR	3135.02	-1	2751.66	1	25700		21891	21891	1.33706		1.33706	1.81848	1.81848	22.6087	5.9909	5.9909	0.426428	0.862442	0.862442
2009-08-13	12:50:00	2009-08-13 12:49:59	98	91-120	S	190	8	13	2009	242.1	C	1935	7	3.33794e+06	325688	0	0	TR	490.51	-1	2644.51	0.961059	2275		-23425	23425	-0.608844		-0.608844	-1.94591	1.94591	30.6887	8.08	8.08	1.58961	1.16319	1.16319
2010-01-27	11:53:00	2010-01-27 11:53:00	167	>120	>120	357	1	27	2010	242.1	C	1935	9	3.33809e+06	325705	0	0	TR	343.528	-1	146.982	0.0534158	6229		3954	3954	-0.280387		-0.280387	0.328457	0.328457	9.96458	-20.7241	20.7241	-1.3938	-2.98341	2.98341
2009-02-04	10:45:00	2009-02-04 10:45:00	0	0	0	0	2	4	2009	243.1	C	2130	2	3.33337e+06	325034	1	0	TR	0	2	0	0	1036		0	0	-0.711768		-0.711768	0	0	11.5034	0	0	-1.17227	0	0	Tagged Fish
2009-04-06	17:35:00	2009-04-06 17:35:00	61	61-90	S	61	4	6	2009	243.1	C	2130	4	3.33362e+06	324717	0	0	TR	523.922	1	523.922	0.21086	3809		2773	2773	-0.481415		-0.481415	0.230352	0.230352	16.6178	5.11437	5.11437	-0.436015	0.736259	0.736259
2009-05-08	12:13:00	2009-05-08 12:13:00	32	31-60	M	93	5	8	2009	243.1	C	2130	5	3.33166e+06	325327	0	0	TR	1960.77	-1	2484.69	1	23400		19591	19591	1.146		1.146	1.62742	1.62742	22.8486	6.23083	6.23083	0.460968	0.896983	0.896983
2009-08-13	15:10:00	2009-08-13 15:09:59	97	91-120	S	190	8	13	2009	243.1	C	2130	7	3.33154e+06	325366	0	0	TR	2091.33	-1	130.556	0.0525439	2275		-21125	21125	-0.608844		-0.608844	-1.75485	1.75485	30.6887	7.84007	7.84007	1.58961	1.12865	1.12865

## Sheet: BR_move
Date	Time	Date_Time	T_Diff	T_Grp	T_Grp2	Cum_Time	Month	Day	Year	Fish_ID	Grp	TL_mm	Event	Latitude	Longitude	Capture	Subset	Study	Dispersal_m	Direction	Displacement_m	Rel_Displacement	Baseline_1	Baseline_2	Delta_Dis	Abs_Dis	Baseline_1_Z	Baseline_2_Z	Dis_Z	Delta_Dis_Z	Abs_Dis_Z	Temp	Delta_Temp	Abs_Temp	Temp_Z	Delta_Temp_Z	Abs_Temp_Z	Notes
2021-03-16	15:30:00	2021-03-16 15:30:00	0	0	0	0	3	16	2021	6	E	2010	9	3.37079e+06	779629	1	0	BR	0	2	0	0	116		0	0	-0.326301		-0.326301	0	0	21.7799	0	0	-0.209512	0	0	Tagged Fish
2021-03-27	09:53:00	2021-03-27 09:53:00	11	1-30	M	11	3	27	2021	6	E	2010	10	3.37109e+06	778639	0	0	BR	1487.08	1	1487.08	0.333265	95.6		-20.4	20.4	-0.336706		-0.336706	-0.010405	0.010405	21.1614	-0.618519	0.618519	-0.299425	-0.0899133	0.0899133
2021-06-24	10:58:00	2021-06-24 10:58:00	89	61-90	S	100	6	24	2021	6	E	2010	13	3.37075e+06	779707	0	0	BR	87.52	-1	1574.6	0.352878	503		407.4	407.4	-0.128912		-0.128912	0.207793	0.207793	27.2196	6.05822	6.05822	0.581251	0.880676	0.880676
2021-07-23	12:42:00	2021-07-23 12:42:00	29	1-30	M	129	7	23	2021	6	E	2010	14	3.36854e+06	779443	0	0	BR	3881.75	-1	3794.23	0.850312	237		-266	266	-0.264585		-0.264585	-0.135673	0.135673	29.5599	2.34032	2.34032	0.921461	0.34021	0.34021
2021-08-24	10:55:00	2021-08-24 10:55:00	32	31-60	M	161	8	24	2021	6	E	2010	15	3.37115e+06	779190	0	0	BR	580.412	1	4462.16	1	96.8		-140.2	140.2	-0.336094		-0.336094	-0.0715087	0.0715087	30.9438	1.38389	1.38389	1.12263	0.201174	0.201174
2021-03-16	15:00:00	2021-03-16 15:00:00	0	0	0	0	3	16	2021	7	E	1805	9	3.37118e+06	778461	1	0	BR	0	2	0	0	116		0	0	-0.326301		-0.326301	0	0	21.7799	0	0	-0.209512	0	0	Tagged Fish
2021-03-27	10:46:00	2021-03-27 10:46:00	11	1-30	M	11	3	27	2021	7	E	1805	10	3.37085e+06	779554	0	0	BR	1605.06	-1	1605.06	0.962043	95.6		-20.4	20.4	-0.336706		-0.336706	-0.010405	0.010405	21.1614	-0.618519	0.618519	-0.299425	-0.0899133	0.0899133
2021-04-24	10:44:00	2021-04-24 10:44:00	28	1-30	M	39	4	24	2021	7	E	1805	11	3.37117e+06	778400	0	0	BR	63.3266	1	1668.39	1	59.8		-35.8	35.8	-0.354966		-0.354966	-0.0182597	0.0182597	19.854	-1.30738	1.30738	-0.489478	-0.190053	0.190053
2021-06-24	09:57:00	2021-06-24 09:57:00	61	61-90	S	100	6	24	2021	7	E	1805	13	3.37117e+06	778304	0	0	BR	179.62	1	116.293	0.0697039	503	`	443.2	443.2	-0.128912		-0.128912	0.226053	0.226053	27.2196	7.3656	7.3656	0.581251	1.07073	1.07073
2021-07-23	10:16:00	2021-07-23 10:16:00	29	1-30	M	129	7	23	2021	7	E	1805	14	3.37151e+06	778061	0	0	BR	854.678	1	675.059	0.404617	237		-266	266	-0.264585		-0.264585	-0.135673	0.135673	29.5599	2.34032	2.34032	0.921461	0.34021	0.34021
2021-08-24	10:10:00	2021-08-24 10:10:00	32	31-60	M	161	8	24	2021	7	E	1805	15	3.37119e+06	778357	0	0	BR	117.918	1	736.76	0.4416	96.8		-140.2	140.2	-0.336094		-0.336094	-0.0715087	0.0715087	30.9438	1.38389	1.38389	1.12263	0.201174	0.201174
2021-03-17	15:10:00	2021-03-17 15:10:00	0	0	0	0	3	16	2021	9	E	2175	9	3.35847e+06	773830	1	0	BR	0	2	0	0	1130		0	0	-0.5404		-0.5404	0	0	21.4883	0	0	-0.251907	0	0	Tagged Fish
2021-03-27	16:50:00	2021-03-27 16:50:00	10	1-30	M	10	3	27	2021	9	E	2175	10	3.3582e+06	774159	0	0	BR	424.993	-1	424.993	0.0496287	1230		100	100	-0.530868		-0.530868	0.00953257	0.00953257	21.1614	-0.326875	0.326875	-0.299425	-0.0475174	0.0475174
2021-04-24	15:30:00	2021-04-24 15:30:00	28	1-30	M	38	4	24	2021	9	E	2175	11	3.3638e+06	774455	0	0	BR	8138.45	1	8563.45	1	4560	59.8	3330	3330	-0.213433	-0.354966	-0.354966	0.317435	0.317435	19.854	-1.30738	1.30738	-0.489478	-0.190053	0.190053
2021-06-24	14:29:00	2021-06-24 14:29:00	61	61-90	S	99	6	24	2021	9	E	2175	13	3.36487e+06	774276	0	0	BR	9430.69	1	1292.24	0.150901	503		443.2	443.2	-0.128912		-0.128912	0.226053	0.226053	27.2196	7.3656	7.3656	0.581251	1.07073	1.07073
2021-07-23	15:04:00	2021-07-23 15:04:00	29	1-30	M	128	7	23	2021	9	E	2175	14	3.36146e+06	774717	0	0	BR	5508.69	1	3922	0.457993	237		-266	266	-0.264585		-0.264585	-0.135673	0.135673	29.5599	2.34032	2.34032	0.921461	0.34021	0.34021
2021-08-26	11:17:00	2021-08-26 11:17:00	34	31-60	M	162	8	26	2021	9	E	2175	15	3.36019e+06	774915	0	0	BR	2741.48	1	2767.22	0.323143	70.2		-166.8	166.8	-0.349661		-0.349661	-0.085076	0.085076	27.6758	-1.88414	1.88414	0.647565	-0.273896	0.273896
2021-03-16	15:15:00	2021-03-16 15:15:00	0	0	0	0	3	16	2021	10	E	2045	9	3.37118e+06	778461	1	0	BR	0	2	0	0	116		0	0	-0.326301		-0.326301	0	0	21.7799	0	0	-0.209512	0	0	Tagged Fish
2021-03-27	10:04:00	2021-03-27 10:04:00	11	1-30	M	11	3	27	2021	10	E	2045	10	3.37097e+06	778706	0	0	BR	348.264	-1	348.264	0.068265	95.6		-20.4	20.4	-0.336706		-0.336706	-0.010405	0.010405	21.1614	-0.618519	0.618519	-0.299425	-0.0899133	0.0899133
2021-05-28	09:45:00	2021-05-28 09:45:00	62	61-90	S	73	5	28	2021	10	E	2045	12	3.37021e+06	779766	0	0	BR	2473.98	-1	2125.71	0.416672	3780		3684.4	3684.4	1.54251		1.54251	1.87922	1.87922	25.0425	3.88111	3.88111	0.264767	0.564192	0.564192
2021-07-01	10:41:00	2021-07-01 10:41:00	34	31-60	M	107	7	1	2021	10	E	2045	13	3.37123e+06	776682	0	0	BR	2627.67	1	5101.64	1	445		-3335	3335	-0.158495		-0.158495	-1.70101	1.70101	27.8701	2.82759	2.82759	0.675811	0.411044	0.411044
2021-07-23	10:39:00	2021-07-23 10:39:00	22	1-30	M	129	7	23	2021	10	E	2045	14	3.37117e+06	778423	0	0	BR	39.8383	1	2587.83	0.507254	237		-208	208	-0.264585		-0.264585	-0.10609	0.10609	29.5599	1.68984	1.68984	0.921461	0.24565	0.24565
2021-08-24	09:48:00	2021-08-24 09:48:00	32	31-60	M	161	8	24	2021	10	E	2045	15	3.3714e+06	777372	0	0	BR	1638.15	1	1598.31	0.313293	96.8		-140.2	140.2	-0.336094		-0.336094	-0.0715087	0.0715087	30.9438	1.38389	1.38389	1.12263	0.201174	0.201174
2021-03-17	16:40:00	2021-03-17 16:40:00	0	0	0	0	3	16	2021	17	E	2043	9	3.35847e+06	773833	1	0	BR	0	2	0	0	1130		0	0	-0.557276		-0.557276	0	0	21.4883	0	0	-0.251907	0	0	Tagged Fish
2021-03-27	16:19:00	2021-03-27 16:19:00	10	1-30	M	10	3	27	2021	17	E	2043	10	3.35859e+06	773721	0	0	BR	164.796	1	164.796	0.0177348	1230		100	100	-0.530868		-0.530868	0.0264087	0.0264087	21.1614	-0.326875	0.326875	-0.299425	-0.0475174	0.0475174
2021-04-24	15:03:00	2021-04-24 15:03:00	28	1-30	M	38	4	24	2021	17	E	2043	11	3.36488e+06	774298	0	0	BR	9457.03	1	9292.24	1	4560	59.8	3330	3330	-0.213433	-0.354966	-0.354966	0.317435	0.317435	19.854	-1.30738	1.30738	-0.489478	-0.190053	0.190053
2021-05-30	12:24:00	2021-05-30 12:24:00	36	31-60	M	74	5	30	2021	17	E	2043	12	3.36023e+06	774629	0	0	BR	3053.57	1	6403.46	0.68912	3860		3800.2	3800.2	1.58332		1.58332	1.93828	1.93828	24.3382	4.48419	4.48419	0.162383	0.651861	0.651861
2021-06-24	15:44:00	2021-06-24 15:44:00	25	1-30	M	99	6	24	2021	17	E	2043	13	3.36022e+06	774874	0	0	BR	2797.61	1	255.955	0.0275451	503		-3357	3357	-0.128912		-0.128912	-1.71223	1.71223	27.2196	2.88141	2.88141	0.581251	0.418867	0.418867
2021-07-23	15:27:00	2021-07-23 15:27:00	29	1-30	M	128	7	23	2021	17	E	2043	14	3.36057e+06	774120	0	0	BR	3756.51	1	958.9	0.103194	237		-266	266	-0.264585		-0.264585	-0.135673	0.135673	29.5599	2.34032	2.34032	0.921461	0.34021	0.34021
2021-08-24	15:24:00	2021-08-24 15:24:00	32	31-60	M	160	8	24	2021	17	E	2043	15	3.35927e+06	773659	0	0	BR	932.991	1	2823.52	0.303858	96.8		-140.2	140.2	-0.336094		-0.336094	-0.0715087	0.0715087	30.9438	1.38389	1.38389	1.12263	0.201174	0.201174
2021-03-16	14:15:00	2021-03-16 14:15:00	0	0	0	0	3	16	2021	18	E	2377	9	3.37111e+06	779226	1	0	BR	0	2	0	0	116		0	0	-0.326301		-0.326301	0	0	21.7799	0	0	-0.209512	0	0	Tagged Fish
2021-03-27	10:40:00	2021-03-27 10:40:00	11	1-30	M	11	3	27	2021	18	E	2377	10	3.37085e+06	779547	0	0	BR	424.592	-1	424.592	0.200843	95.6		-20.4	20.4	-0.336706		-0.336706	-0.010405	0.010405	21.1614	-0.618519	0.618519	-0.299425	-0.0899133	0.0899133
2021-04-24	10:31:00	2021-04-24 10:31:00	28	1-30	M	39	4	24	2021	18	E	2377	11	3.37118e+06	778047	0	0	BR	1689.46	1	2114.05	1	59.8		-35.8	35.8	-0.354966		-0.354966	-0.0182597	0.0182597	19.854	-1.30738	1.30738	-0.489478	-0.190053	0.190053
2021-05-28	09:25:00	2021-05-28 09:25:00	34	31-60	M	73	5	28	2021	18	E	2377	12	3.37141e+06	777396	0	0	BR	2780.81	1	1091.35	0.516235	3780		3720.2	3720.2	1.54251		1.54251	1.89748	1.89748	25.0425	5.1885	5.1885	0.264767	0.754245	0.754245
2021-06-24	09:33:00	2021-06-24 09:33:00	27	1-30	M	100	6	24	2021	18	E	2377	13	3.37121e+06	777327	0	0	BR	3010.7	1	229.887	0.108743	503		-3277	3277	-0.128912		-0.128912	-1.67143	1.67143	27.2196	2.17711	2.17711	0.581251	0.316483	0.316483
2021-07-23	09:53:00	2021-07-23 09:53:00	29	1-30	M	129	7	23	2021	18	E	2377	14	3.37114e+06	776956	0	0	BR	3502	1	491.307	0.232401	237		-266	266	-0.264585		-0.264585	-0.135673	0.135673	29.5599	2.34032	2.34032	0.921461	0.34021	0.34021
2021-08-24	09:15:00	2021-08-24 09:15:00	32	31-60	M	161	8	24	2021	18	E	2377	15	3.37228e+06	776011	0	0	BR	5540.39	1	2038.38	0.964205	96.8		-140.2	140.2	-0.336094		-0.336094	-0.0715087	0.0715087	30.9438	1.38389	1.38389	1.12263	0.201174	0.201174
2021-03-16	15:45:00	2021-03-16 15:45:00	0	0	0	0	3	16	2021	21	E	1820	9	3.37077e+06	779654	1	0	BR	0	2	0	0	116		0	0	-0.326301		-0.326301	0	0	21.7799	0	0	-0.209512	0	0	Tagged Fish
2021-04-24	11:30:00	2021-04-24 11:30:00	39	31-60	M	39	4	24	2021	21	E	1820	11	3.37067e+06	779883	0	0	BR	269.313	-1	269.313	0.186231	59.8		-56.2	56.2	-0.349617		-0.349617	-0.0233165	0.0233165	19.854	-1.9259	1.9259	-0.489478	-0.279966	0.279966
2021-06-24	10:37:00	2021-06-24 10:37:00	61	61-90	S	100	6	24	2021	21	E	1820	13	3.3709e+06	779447	0	0	BR	243.694	1	513.007	0.354747	503		443.2	443.2	-0.128912		-0.128912	0.220705	0.220705	27.2196	7.3656	7.3656	0.581251	1.07073	1.07073
2021-07-23	11:15:00	2021-07-23 11:15:00	29	1-30	M	129	7	23	2021	21	E	1820	14	3.37118e+06	778500	0	0	BR	1689.81	1	1446.12	1	237		-266	266	-0.264585		-0.264585	-0.135673	0.135673	29.5599	2.34032	2.34032	0.921461	0.34021	0.34021
2021-08-24	10:46:00	2021-08-24 10:46:00	32	31-60	M	161	8	24	2021	21	E	1820	15	3.37107e+06	779276	0	0	BR	486.958	1	1202.86	0.831782	96.8		-140.2	140.2	-0.336094		-0.336094	-0.0715087	0.0715087	30.9438	1.38389	1.38389	1.12263	0.201174	0.201174
2021-03-17	13:45:00	2021-03-17 13:45:00	0	0	0	0	3	16	2021	25	E	2165	9	3.3649e+06	775394	1	0	BR	0	2	0	0	122		0	0	-0.323241		-0.323241	0	0	21.4883	0	0	-0.251907	0	0	Tagged Fish
2021-03-27	14:09:00	2021-03-27 14:09:00	10	1-30	M	10	3	27	2021	25	E	2165	10	3.36529e+06	776119	0	0	BR	980.105	1	980.105	0.0369163	95.6		-26.4	26.4	-0.336706		-0.336706	-0.0134653	0.0134653	21.1614	-0.326875	0.326875	-0.299425	-0.0475174	0.0475174
2021-04-24	13:23:00	2021-04-24 13:23:00	28	1-30	M	38	4	24	2021	25	E	2165	11	3.36902e+06	778239	0	0	BR	9830.29	1	8850.19	0.333348	59.8		-35.8	35.8	-0.354966		-0.354966	-0.0182597	0.0182597	19.854	-1.30738	1.30738	-0.489478	-0.190053	0.190053
2021-05-30	14:54:00	2021-05-30 14:54:00	36	31-60	M	74	5	30	2021	25	E	2165	12	3.36424e+06	773320	0	0	BR	16719.1	-1	26549.4	1	3860	30600	3800.2	3800.2	1.58332	3.15659	3.15659	1.93828	1.93828	24.3382	4.48419	4.48419	0.162383	0.651861	0.651861
2021-06-24	14:00:00	2021-06-24 14:00:00	25	1-30	M	99	6	24	2021	25	E	2165	13	3.36497e+06	776438	0	0	BR	1443.93	1	18163	0.684122	23100	503	-7500	7500	2.2412	-0.128912	-0.128912	-0.915381	0.915381	27.2196	2.88141	2.88141	0.581251	0.418867	0.418867
2021-07-23	16:26:00	2021-07-23 16:26:00	29	1-30	M	128	7	23	2021	25	E	2165	14	3.35869e+06	773662	0	0	BR	10350	-1	11793.9	0.444224	237	12700	-266	266	-0.264585	0.562518	0.562518	-0.135673	0.135673	29.5599	2.34032	2.34032	0.921461	0.34021	0.34021
2021-08-26	11:38:00	2021-08-26 11:38:00	34	31-60	M	162	8	26	2021	25	E	2165	15	3.35941e+06	774193	0	0	BR	9142.23	-1	1207.73	0.04549	4200		-8500	8500	-0.247751		-0.247751	-0.810268	0.810268	27.6758	-1.88414	1.88414	0.647565	-0.273896	0.273896
2020-12-16	11:37:00	2020-12-16 11:37:00	0	0	0	0	12	16	2020	87	D	1570	7	3.36208e+06	762969	1	0	BR	0	2	0	0	452		0	0	-0.523001		-0.523001	0	0	12.3408	0	0	-1.58166	0	0	Tagged Fish
2021-01-15	12:44:00	2021-01-15 12:44:00	30	1-30	M	30	1	15	2021	87	D	1570	8	3.36376e+06	767835	0	0	BR	6641.69	-1	6641.69	1	1950		1498	1498	-0.340169		-0.340169	0.182832	0.182832	8.32632	-4.01449	4.01449	-2.16524	-0.583582	0.583582
2021-02-22	11:45:00	2021-02-22 11:45:00	38	31-60	M	68	2	22	2021	87	D	1570	9	3.36386e+06	767221	0	0	BR	5996.41	-1	645.28	0.0971559	4020		2070	2070	-0.0875242		-0.0875242	0.252645	0.252645	8.0272	-0.29912	0.29912	-2.20873	-0.0434828	0.0434828
2021-03-24	10:21:00	2021-03-24 10:21:00	30	1-30	M	98	3	24	2021	87	D	1570	10	3.36302e+06	763047	0	0	BR	1104.41	-1	4892.01	0.73656	637		-3383	3383	-0.500422		-0.500422	-0.412898	0.412898	19.2115	11.1843	11.1843	-0.582874	1.62585	1.62585
2021-04-21	11:42:00	2021-04-21 11:42:00	28	1-30	M	126	4	21	2021	87	D	1570	11	3.36291e+06	762935	0	0	BR	927.88	-1	176.525	0.0265784	533		-104	104	-0.513115		-0.513115	-0.0126933	0.0126933	19.8984	0.686898	0.686898	-0.48302	0.0998535	0.0998535
2021-06-23	16:35:00	2021-06-23 16:35:00	63	61-90	S	189	6	23	2021	87	D	1570	13	3.36358e+06	759593	0	0	BR	5056.1	1	5983.97	0.900971	26500	1600	25967	25967	2.65618	3.45251	3.45251	3.16929	3.16929	27.1531	7.25465	7.25465	0.57158	1.0546	1.0546
2021-07-22	12:23:00	2021-07-22 12:23:00	29	1-30	M	218	7	22	2021	87	D	1570	14	3.36301e+06	763168	0	0	BR	1229.57	-1	6285.67	0.946395	828		-772	772	0.144372		0.144372	-3.30813	3.30813	29.5963	2.44317	2.44317	0.92674	0.355161	0.355161
2020-12-17	14:45:00	2020-12-17 14:45:00	0	0	0	0	12	17	2020	91	D	2170	7	3.36218e+06	763073	1	0	BR	0	2	0	0	488		0	0	-0.518607		-0.518607	0	0	11.1818	0	0	-1.75015	0	0	Tagged Fish
2021-01-15	15:35:00	2021-01-15 15:35:00	29	1-30	M	29	1	15	2021	91	D	2170	8	3.3628e+06	762975	0	0	BR	660.209	-1	660.209	0.0680372	1950		1462	1462	-0.340169		-0.340169	0.178438	0.178438	8.32632	-2.85546	2.85546	-2.16524	-0.415095	0.415095
2021-02-22	14:38:00	2021-02-22 14:38:00	38	31-60	M	67	2	22	2021	91	D	2170	9	3.3629e+06	762939	0	0	BR	768.198	-1	107.989	0.0111287	4020		2070	2070	-0.0875242		-0.0875242	0.252645	0.252645	8.0272	-0.29912	0.29912	-2.20873	-0.0434828	0.0434828
2021-04-21	10:05:00	2021-04-21 10:05:00	58	31-60	M	125	4	21	2021	91	D	2170	11	3.36222e+06	760839	0	0	BR	2636.94	1	3405.14	0.350913	533		-3487	3487	-0.513115		-0.513115	-0.425591	0.425591	19.8984	11.8712	11.8712	-0.48302	1.72571	1.72571
2021-06-30	11:55:00	2021-06-30 11:55:00	70	61-90	S	195	6	30	2021	91	D	2170	13	3.36281e+06	754534	0	0	BR	12340.6	1	9703.65	1	12400	889	11867	11867	0.935261	1.72014	1.72014	1.44838	1.44838	27.4181	7.51968	7.51968	0.610106	1.09313	1.09313
2021-07-22	16:29:00	2021-07-22 16:29:00	22	1-30	M	217	7	22	2021	91	D	2170	14	3.36432e+06	759084	0	0	BR	6179.01	1	6161.58	0.634975	828		-61	61	1.57151		1.57151	-0.148628	0.148628	29.5963	2.17815	2.17815	0.92674	0.316635	0.316635
2021-08-23	14:22:00	2021-08-23 14:22:00	32	31-60	M	249	8	23	2021	91	D	2170	15	3.36346e+06	760004	0	0	BR	4518.54	1	1660.47	0.171118	69.4		-758.6	758.6	-0.27683		-0.27683	-1.84834	1.84834	31.3068	1.71053	1.71053	1.1754	0.248658	0.248658
2020-12-16	10:53:00	2020-12-16 10:53:00	0	0	0	0	12	16	2020	96	D	1230	7	3.36181e+06	762667	1	0	BR	0	2	0	0	452		0	0	-0.523001		-0.523001	0	0	12.3408	0	0	-1.58166	0	0	Tagged Fish
2021-01-15	10:19:00	2021-01-15 10:19:00	30	1-30	M	30	1	15	2021	96	D	1230	8	3.36215e+06	761125	0	0	BR	1788.22	1	1788.22	0.0674063	1950		1498	1498	-0.340169		-0.340169	0.182832	0.182832	8.32632	-4.01449	4.01449	-2.16524	-0.583582	0.583582
2021-02-22	10:42:00	2021-02-22 10:42:00	38	31-60	M	68	2	22	2021	96	D	1230	9	3.36251e+06	764292	0	0	BR	3007.29	-1	4795.51	0.180765	4020		2070	2070	-0.0875242		-0.0875242	0.252645	0.252645	8.0272	-0.29912	0.29912	-2.20873	-0.0434828	0.0434828
2021-03-24	10:34:00	2021-03-24 10:34:00	30	1-30	M	98	3	24	2021	96	D	1230	10	3.363e+06	763233	0	0	BR	1701.67	-1	1305.62	0.0492149	637		-3383	3383	-0.500422		-0.500422	-0.412898	0.412898	19.2115	11.1843	11.1843	-0.582874	1.62585	1.62585
2021-04-21	10:14:00	2021-04-21 10:14:00	28	1-30	M	126	4	21	2021	96	D	1230	11	3.36218e+06	760967	0	0	BR	1951.2	1	3652.87	0.137694	533		-104	104	-0.513115		-0.513115	-0.0126933	0.0126933	19.8984	0.686898	0.686898	-0.48302	0.0998535	0.0998535
2021-06-23	09:01:00	2021-06-23 09:01:00	63	61-90	S	189	6	23	2021	96	D	1230	13	3.36123e+06	749036	0	0	BR	21145.7	1	19194.5	0.723531	26500	1600	25967	25967	2.65618	3.45251	3.45251	3.16929	3.16929	27.1531	7.25465	7.25465	0.57158	1.0546	1.0546
2021-07-22	13:04:00	2021-07-22 13:04:00	29	1-30	M	218	7	22	2021	96	D	1230	14	3.36339e+06	766320	0	0	BR	5383.23	-1	26528.9	1	828	5920	-772	772	1.57151	0.144372	0.144372	-1.88099	1.88099	29.5963	2.44317	2.44317	0.92674	0.355161	0.355161
2021-08-23	09:12:00	2021-08-23 09:12:00	32	31-60	M	250	8	23	2021	96	D	1230	15	3.36218e+06	760969	0	0	BR	1949.21	1	7332.44	0.276394	1380		-4540	4540	-0.409738		-0.409738	-0.55411	0.55411	31.3068	1.71053	1.71053	1.1754	0.248658	0.248658
2020-12-17	11:00:00	2020-12-17 11:00:00	0	0	0	0	12	17	2020	99	D	1200	7	3.36168e+06	762468	1	0	BR	0	2	0	0	488		0	0	-0.518607		-0.518607	0	0	11.1818	0	0	-1.75015	0	0	Tagged Fish
2021-01-15	12:30:00	2021-01-15 12:30:00	29	1-30	M	29	1	15	2021	99	D	1200	8	3.36373e+06	767892	0	0	BR	7347.21	-1	7347.21	0.392343	1950		1462	1462	-0.340169		-0.340169	0.178438	0.178438	8.32632	-2.85546	2.85546	-2.16524	-0.415095	0.415095
2021-02-22	11:32:00	2021-02-22 11:32:00	38	31-60	M	67	2	22	2021	99	D	1200	9	3.36387e+06	767262	0	0	BR	6681.02	-1	666.186	0.0355745	4020		2070	2070	-0.0875242		-0.0875242	0.252645	0.252645	8.0272	-0.29912	0.29912	-2.20873	-0.0434828	0.0434828
2021-03-24	09:55:00	2021-03-24 09:55:00	30	1-30	M	97	3	24	2021	99	D	1200	10	3.36232e+06	763123	0	0	BR	943.533	-1	5737.49	0.306383	637		-3383	3383	-0.500422		-0.500422	-0.412898	0.412898	19.2115	11.1843	11.1843	-0.582874	1.62585	1.62585
2021-04-21	11:28:00	2021-04-21 11:28:00	28	1-30	M	125	4	21	2021	99	D	1200	11	3.36279e+06	762977	0	0	BR	1442.62	-1	499.088	0.0266514	533		-104	104	-0.513115		-0.513115	-0.0126933	0.0126933	19.8984	0.686898	0.686898	-0.48302	0.0998535	0.0998535
2021-05-26	08:24:00	2021-05-26 08:24:00	35	31-60	M	160	5	26	2021	99	D	1200	12	3.36219e+06	752838	0	0	BR	14087.4	1	15530	0.829308	22900	535	22367	22367	2.21679	0.857613	0.857613	2.72991	2.72991	23.3165	3.41803	3.41803	0.0138549	0.496875	0.496875
2021-06-23	10:25:00	2021-06-23 10:25:00	28	1-30	M	188	6	23	2021	99	D	1200	13	3.35891e+06	741705	0	0	BR	32813.9	1	18726.5	1	1600		1065	1065	3.45251		3.45251	2.59489	2.59489	27.1531	3.83662	3.83662	0.57158	0.557725	0.557725
2021-07-24	09:41:00	2021-07-24 09:41:00	31	31-60	M	219	7	24	2021	99	D	1200	14	3.3614e+06	752309	0	0	BR	15958.8	1	16855.1	0.900068	818		-782	782	1.54715		1.54715	-1.90536	1.90536	29.8786	2.72549	2.72549	0.96778	0.396201	0.396201
2020-12-17	11:57:00	2020-12-17 11:57:00	0	0	0	0	12	17	2020	100	D	1700	7	3.36208e+06	762970	1	0	BR	0	2	0	0	488		0	0	-0.518607		-0.518607	0	0	11.1818	0	0	-1.75015	0	0	Tagged Fish
2021-01-15	12:08:00	2021-01-15 12:08:00	29	1-30	M	29	1	15	2021	100	D	1700	8	3.36384e+06	767177	0	0	BR	5946.46	-1	5946.46	0.651212	1950		1462	1462	-0.340169		-0.340169	0.178438	0.178438	8.32632	-2.85546	2.85546	-2.16524	-0.415095	0.415095
2021-02-22	12:01:00	2021-02-22 12:01:00	38	31-60	M	67	2	22	2021	100	D	1700	9	3.36389e+06	767518	0	0	BR	6292.66	-1	346.206	0.0379138	4020		2070	2070	-0.0875242		-0.0875242	0.252645	0.252645	8.0272	-0.29912	0.29912	-2.20873	-0.0434828	0.0434828
2021-03-24	13:16:00	2021-03-24 13:16:00	30	1-30	M	97	3	24	2021	100	D	1700	10	3.36378e+06	767787	0	0	BR	6585.86	-1	293.191	0.0321081	637		-3383	3383	-0.500422		-0.500422	-0.412898	0.412898	19.2115	11.1843	11.1843	-0.582874	1.62585	1.62585
2021-04-21	11:02:00	2021-04-21 11:02:00	28	1-30	M	125	4	21	2021	100	D	1700	11	3.36225e+06	763110	0	0	BR	223.228	-1	6362.63	0.696787	533		-104	104	-0.513115		-0.513115	-0.0126933	0.0126933	19.8984	0.686898	0.686898	-0.48302	0.0998535	0.0998535
2021-06-25	14:03:00	2021-06-25 14:03:00	65	61-90	S	190	6	25	2021	100	D	1700	13	3.3625e+06	760690	0	0	BR	2853.68	1	3076.9	0.336959	19900		19367	19367	1.85064		1.85064	2.36376	2.36376	27.7564	7.85794	7.85794	0.659279	1.1423	1.1423
2021-07-22	14:18:00	2021-07-22 14:18:00	27	1-30	M	217	7	22	2021	100	D	1700	14	3.36389e+06	767503	0	0	BR	6277.7	-1	9131.38	1	5920		-13980	13980	0.144372		0.144372	-1.70627	1.70627	29.5963	1.83988	1.83988	0.92674	0.267462	0.267462
2021-08-23	10:04:00	2021-08-23 10:04:00	32	31-60	M	249	8	23	2021	100	D	1700	15	3.36176e+06	762066	0	0	BR	1083.91	1	7361.61	0.806189	1380		-4540	4540	-0.409738		-0.409738	-0.55411	0.55411	31.3068	1.71053	1.71053	1.1754	0.248658	0.248658
2020-04-20	13:31:00	2020-04-20 13:31:00	0	0	0	0	4	20	2020	108	A	1670	0	3.35925e+06	773628	1	0	BR	0	2	0	0	532		0	0	-0.114121		-0.114121	0	0	19.2006	0	0	-0.584455	0	0	Tagged Fish
2020-05-11	12:59:00	2020-05-11 12:59:00	21	1-30	M	21	5	11	2020	108	A	1670	1	3.35814e+06	774253	0	0	BR	1426	-1	1426	0.0326052	66.5	2700	-465.5	465.5	-0.351548	-0.390739	-0.390739	-0.237427	0.237427	24.0128	4.81211	4.81211	0.115075	0.69953	0.69953
2020-06-05	10:53:00	2020-06-05 10:53:00	25	1-30	M	46	6	5	2020	108	A	1670	2	3.37772e+06	774285	0	0	BR	42309.3	1	43735.3	1	4220	87.8	1520	1520	-0.245844	-0.340684	-0.340684	0.144895	0.144895	29.6469	5.63419	5.63419	0.93411	0.819035	0.819035
2020-09-12	16:50:00	2020-09-12 16:50:00	99	91-120	S	145	9	12	2020	108	A	1670	4	3.35844e+06	773862	0	1	BR	931.006	-1	43240.3	0.988682	962	4460	874.2	874.2	0.1052	-0.222966	-0.222966	0.445884	0.445884	26.2204	-3.42655	3.42655	0.435996	-0.498113	0.498113
2020-10-09	17:09:00	2020-10-09 17:09:00	27	1-30	M	172	10	9	2020	108	A	1670	5	3.35816e+06	774231	0	0	BR	1400.01	-1	469.004	0.0107237	1900		938	938	-0.467		-0.467	-0.572199	0.572199	25.3297	-0.890741	0.890741	0.30651	-0.129486	0.129486
2020-11-05	16:51:00	2020-11-05 16:51:00	27	1-30	M	199	11	5	2020	108	A	1670	6	3.35811e+06	774310	0	0	BR	1489.96	-1	89.9543	0.00205679	782		-1118	1118	-0.573574		-0.573574	-0.106574	0.106574	18.5032	-6.82646	6.82646	-0.685843	-0.992354	0.992354
2021-01-16	16:14:00	2021-01-16 16:14:00	72	61-90	S	271	1	16	2021	108	A	1670	8	3.35796e+06	774873	0	0	BR	2081.61	-1	591.649	0.013528	6260		5478	5478	-0.0513796		-0.0513796	0.522194	0.522194	8.47472	-10.0285	10.0285	-2.14367	-1.45783	1.45783
2021-02-26	12:01:00	2021-02-26 12:01:00	41	31-60	M	312	2	26	2021	108	A	1670	9	3.35774e+06	775403	0	0	BR	2688.1	-1	606.488	0.0138672	3050		-3210	3210	-0.357375		-0.357375	-0.305995	0.305995	13.864	5.38931	5.38931	-1.36023	0.783437	0.783437
2021-03-27	16:35:00	2021-03-27 16:35:00	29	1-30	M	341	3	27	2021	108	A	1670	10	3.35827e+06	774069	0	0	BR	1204.74	-1	1483.36	0.0339168	1230		-1820	1820	-0.530868		-0.530868	-0.173493	0.173493	21.1614	7.29736	7.29736	-0.299425	1.06081	1.06081
2021-07-01	15:05:00	2021-07-01 15:05:00	96	91-120	S	437	7	1	2021	108	A	1670	13	3.35911e+06	773575	0	0	BR	156.909	-1	1047.83	0.0239585	17000		15770	15770	0.972418		0.972418	1.50329	1.50329	27.8701	6.7087	6.7087	0.675811	0.975236	0.975236
2021-03-16	13:52:00	2021-03-16 13:52:00	0	0	0	0	3	16	2021	109	E	1810	9	3.37082e+06	779598	1	0	BR	0	2	0	0	116		0	0	-0.326301		-0.326301	0	0	21.7799	0	0	-0.209512	0	0	Tagged Fish
2021-03-27	11:20:00	2021-03-27 11:20:00	11	1-30	M	11	3	27	2021	109	E	1810	10	3.37046e+06	779882	0	0	BR	535.904	-1	535.904	0.863572	95.6		-20.4	20.4	-0.336706		-0.336706	-0.010405	0.010405	21.1614	-0.618519	0.618519	-0.299425	-0.0899133	0.0899133
2021-04-24	11:35:00	2021-04-24 11:35:00	28	1-30	M	39	4	24	2021	109	E	1810	11	3.37073e+06	779946	0	0	BR	433.781	-1	327.107	0.52711	59.8		-35.8	35.8	-0.354966		-0.354966	-0.0182597	0.0182597	19.854	-1.30738	1.30738	-0.489478	-0.190053	0.190053
2021-05-28	10:43:00	2021-05-28 10:43:00	34	31-60	M	73	5	28	2021	109	E	1810	12	3.37021e+06	779766	0	0	BR	815.856	-1	607.059	0.978234	3780		3720.2	3720.2	1.54251		1.54251	1.89748	1.89748	25.0425	5.1885	5.1885	0.264767	0.754245	0.754245
2021-06-24	11:08:00	2021-06-24 11:08:00	27	1-30	M	100	6	24	2021	109	E	1810	13	3.37069e+06	779827	0	0	BR	264.277	-1	551.579	0.888832	503		-3277	3277	-0.128912		-0.128912	-1.67143	1.67143	27.2196	2.17711	2.17711	0.581251	0.316483	0.316483
2021-07-23	12:09:00	2021-07-23 12:09:00	29	1-30	M	129	7	23	2021	109	E	1810	14	3.37036e+06	779853	0	0	BR	632.992	-1	368.715	0.594159	237		-266	266	-0.264585		-0.264585	-0.135673	0.135673	29.5599	2.34032	2.34032	0.921461	0.34021	0.34021
2021-08-24	11:13:00	2021-08-24 11:13:00	32	31-60	M	161	8	24	2021	109	E	1810	15	3.37081e+06	779608	0	0	BR	12.4257	-1	620.566	1	96.8		-140.2	140.2	-0.336094		-0.336094	-0.0715087	0.0715087	30.9438	1.38389	1.38389	1.12263	0.201174	0.201174
2020-04-17	13:30:00	2020-04-17 13:30:00	0	0	0	0	4	17	2020	110	A	1790	0	3.36364e+06	759890	1	0	BR	0	2	0	0	13700		0	0	1.09393		1.09393	0	0	18.3207	0	0	-0.71237	0	0	Tagged Fish
2020-05-12	12:36:00	2020-05-12 12:36:00	25	1-30	M	25	5	12	2020	110	A	1790	1	3.36214e+06	763039	0	0	BR	4770.5	-1	4770.5	0.180293	1300		-12400	12400	-0.419502		-0.419502	-1.51343	1.51343	24.0481	5.72738	5.72738	0.120213	0.832583	0.832583
2020-09-11	11:40:00	2020-09-11 11:40:00	122	>120	>120	147	9	11	2020	110	A	1790	4	3.36553e+06	769168	0	1	BR	14073.1	-1	9302.63	0.351577	4590		3290	3290	-0.0179552		-0.0179552	0.401547	0.401547	26.6806	2.63252	2.63252	0.5029	0.382687	0.382687
2020-10-08	10:57:00	2020-10-08 10:57:00	27	1-30	M	174	10	8	2020	110	A	1790	5	3.36645e+06	769902	0	0	BR	15585.9	-1	1512.75	0.0571718	1410		-3180	3180	-0.406077		-0.406077	-0.388121	0.388121	24.9567	-1.72389	1.72389	0.2523	-0.2506	0.2506
2020-11-06	11:26:00	2020-11-06 11:26:00	29	1-30	M	203	11	6	2020	110	A	1790	6	3.36603e+06	770350	0	0	BR	16200.5	-1	614.665	0.0232302	455		-955	955	-0.522635		-0.522635	-0.116558	0.116558	19.0927	-5.86407	5.86407	-0.600153	-0.852453	0.852453
2021-01-15	13:33:00	2021-01-15 13:33:00	70	61-90	S	273	1	15	2021	110	A	1790	8	3.36652e+06	769706	0	0	BR	15376.5	-1	824.098	0.0311453	1950		1495	1495	-0.340169		-0.340169	0.182466	0.182466	8.32632	-10.7663	10.7663	-2.16524	-1.56509	1.56509
2021-02-22	12:52:00	2021-02-22 12:52:00	38	31-60	M	311	2	22	2021	110	A	1790	9	3.36629e+06	770127	0	0	BR	15858.1	-1	481.682	0.0182043	4020		2070	2070	-0.0875242		-0.0875242	0.252645	0.252645	8.0272	-0.29912	0.29912	-2.20873	-0.0434828	0.0434828
2021-03-24	11:38:00	2021-03-24 11:38:00	30	1-30	M	341	3	24	2021	110	A	1790	10	3.36354e+06	766586	0	0	BR	9956.53	-1	5901.61	0.223041	637		-3383	3383	-0.500422		-0.500422	-0.412898	0.412898	19.2115	11.1843	11.1843	-0.582874	1.62585	1.62585
2021-04-21	13:19:00	2021-04-21 13:19:00	28	1-30	M	369	4	21	2021	110	A	1790	11	3.36653e+06	769632	0	0	BR	15299.6	-1	5343.09	0.201933	533		-104	104	-0.513115		-0.513115	-0.0126933	0.0126933	19.8984	0.686898	0.686898	-0.48302	0.0998535	0.0998535
2021-05-26	15:30:00	2021-05-26 15:30:00	35	31-60	M	404	5	26	2021	110	A	1790	12	3.362e+06	752358	0	0	BR	11160.1	1	26459.7	1	22900		22367	22367	2.21679		2.21679	2.72991	2.72991	23.3165	3.41803	3.41803	0.0138549	0.496875	0.496875
2020-04-14	14:20:00	2020-04-14 14:20:00	0	0	0	0	4	14	2020	111	A	1860	0	3.36364e+06	759902	1	0	BR	0	2	0	0	23900		0	0	2.33884		2.33884	0	0	20.454	0	0	-0.402263	0	0	Tagged Fish
2020-05-14	14:57:00	2020-05-14 14:57:00	30	1-30	M	30	5	14	2020	111	A	1860	1	3.36995e+06	760660	0	0	BR	13488.8	1	13488.8	0.567504	2090		-21810	21810	-0.323082		-0.323082	-2.66193	2.66193	25.3961	4.94213	4.94213	0.316168	0.718431	0.718431
2020-06-04	13:10:00	2020-06-04 13:10:00	21	1-30	M	51	6	4	2020	111	A	1860	2	3.36749e+06	762273	0	0	BR	9508.95	1	3979.82	0.16744	2640		550	550	-0.255954		-0.255954	0.0671279	0.0671279	28.8647	3.46863	3.46863	0.820399	0.504231	0.504231
2020-06-17	11:34:00	2020-06-17 11:34:00	13	1-30	M	64	6	17	2020	111	A	1860	3	3.37914e+06	753117	0	0	BR	33277.5	1	23768.6	1	801		-1839	1839	-0.480406		-0.480406	-0.224451	0.224451	30.5973	1.73259	1.73259	1.07226	0.251865	0.251865
2020-04-14	11:30:00	2020-04-14 11:30:00	0	0	0	0	4	14	2020	112	A	2360	0	3.36364e+06	759902	1	0	BR	0	2	0	0	23900		0	0	2.33884		2.33884	0	0	20.454	0	0	-0.402263	0	0	Tagged Fish
2020-05-14	15:11:00	2020-05-14 15:11:00	30	1-30	M	30	5	14	2020	112	A	2360	1	3.36996e+06	760658	0	0	BR	13498.7	1	13498.7	1	2090		-21810	21810	-0.323082		-0.323082	-2.66193	2.66193	25.3961	4.94213	4.94213	0.316168	0.718431	0.718431
2020-06-04	14:18:00	2020-06-04 14:18:00	21	1-30	M	51	6	4	2020	112	A	2360	2	3.3661e+06	759286	0	0	BR	3791.77	1	9706.96	0.719102	2640		550	550	-0.255954		-0.255954	0.0671279	0.0671279	28.8647	3.46863	3.46863	0.820399	0.504231	0.504231
2020-06-17	14:27:00	2020-06-17 14:27:00	13	1-30	M	64	6	17	2020	112	A	2360	3	3.37102e+06	760718	0	0	BR	14598.3	1	10806.5	0.800555	801		-1839	1839	-0.480406		-0.480406	-0.224451	0.224451	30.5973	1.73259	1.73259	1.07226	0.251865	0.251865
2020-04-30	12:41:00	2020-04-30 12:41:00	0	0	0	0	4	30	2020	113	A	1660	0	3.35865e+06	773675	1	0	BR	0	2	0	0	5300		0	0	0.0687008		0.0687008	0	0	24.3109	0	0	0.158416	0	0	Tagged Fish
2020-05-11	15:23:00	2020-05-11 15:23:00	11	1-30	M	11	5	11	2020	113	A	1660	1	3.35805e+06	774430	0	0	BR	975.869	-1	975.869	0.699582	1170		-4130	4130	-0.435369		-0.435369	-0.50407	0.50407	24.0128	-0.298148	0.298148	0.115075	-0.0433414	0.0433414
2020-06-02	13:08:00	2020-06-02 13:08:00	22	1-30	M	33	6	2	2020	113	A	1660	2	3.35902e+06	773470	0	0	BR	419.062	1	1394.93	1	3940		6020	6020	-0.0972882		-0.0972882	0.338081	0.338081	26.9203	2.90759	2.90759	0.537748	0.422673	0.422673
2020-05-21	14:24:00	2020-05-21 14:24:00	0	0	0	0	5	21	2020	114	B	1670	1	3.37067e+06	779893	1	0	BR	0	2	0	0	3800		0	0	1.55271		1.55271	0	0	27.8272	0	0	0.669572	0	0	Tagged Fish
2020-06-05	14:12:00	2020-06-05 14:12:00	15	1-30	M	15	6	5	2020	114	B	1670	2	3.37076e+06	779702	0	0	BR	229.668	1	229.668	0.0466432	87.8		-3712.2	3712.2	-0.340684		-0.340684	-1.8934	1.8934	29.6469	1.81977	1.81977	0.93411	0.264537	0.264537
2020-09-12	11:22:00	2020-09-12 11:22:00	99	91-120	S	114	9	12	2020	114	B	1670	4	3.37087e+06	779512	0	1	BR	451.881	1	222.213	0.0451292	962		874.2	874.2	0.1052		0.1052	0.445884	0.445884	26.2204	-3.42655	3.42655	0.435996	-0.498113	0.498113
2020-10-09	10:36:00	2020-10-09 10:36:00	27	1-30	M	141	10	9	2020	114	B	1670	5	3.37097e+06	779371	0	0	BR	631.089	1	179.208	0.0363952	28		-934	934	-0.371185		-0.371185	-0.476385	0.476385	25.3297	-0.890741	0.890741	0.30651	-0.129486	0.129486
2020-11-05	10:06:00	2020-11-05 10:06:00	27	1-30	M	168	11	5	2020	114	B	1670	6	3.37101e+06	779333	0	0	BR	689.586	1	58.4976	0.0118803	30.5		2.5	2.5	-0.36991		-0.36991	0.00127512	0.00127512	18.5032	-6.82646	6.82646	-0.685843	-0.992354	0.992354
2021-01-16	10:10:00	2021-01-16 10:10:00	72	61-90	S	240	1	16	2021	114	B	1670	8	3.37076e+06	779983	0	0	BR	128.277	1	817.864	0.1661	998		967.5	967.5	0.123561		0.123561	0.493471	0.493471	8.47472	-10.0285	10.0285	-2.14367	-1.45783	1.45783
2021-02-26	10:26:00	2021-02-26 10:26:00	41	31-60	M	281	2	26	2021	114	B	1670	9	3.37078e+06	779646	0	0	BR	289.105	1	417.382	0.084766	786		-212	212	0.0154311		0.0154311	-0.10813	0.10813	13.864	5.38931	5.38931	-1.36023	0.783437	0.783437
2021-03-27	11:28:00	2021-03-27 11:28:00	29	1-30	M	310	3	27	2021	114	B	1670	10	3.37032e+06	779833	0	0	BR	389.734	-1	618.012	0.125512	95.6		-690.4	690.4	-0.336706		-0.336706	-0.352137	0.352137	21.1614	7.29736	7.29736	-0.299425	1.06081	1.06081
2021-04-24	09:52:00	2021-04-24 09:52:00	28	1-30	M	338	4	24	2021	114	B	1670	11	3.37121e+06	776715	0	0	BR	4595.03	1	4923.93	1	59.8		-35.8	35.8	-0.354966		-0.354966	-0.0182597	0.0182597	19.854	-1.30738	1.30738	-0.489478	-0.190053	0.190053
2021-07-23	10:50:00	2021-07-23 10:50:00	90	61-90	S	428	7	23	2021	114	B	1670	14	3.37117e+06	778403	0	0	BR	2069.35	1	2525.68	0.512939	237		177.2	177.2	-0.264585		-0.264585	0.0903805	0.0903805	29.5599	9.70593	9.70593	0.921461	1.41094	1.41094
2021-08-24	10:32:00	2021-08-24 10:32:00	32	31-60	M	460	8	24	2021	114	B	1670	15	3.37097e+06	778937	0	0	BR	1272.7	1	796.655	0.161792	96.8		-140.2	140.2	-0.336094		-0.336094	-0.0715087	0.0715087	30.9438	1.38389	1.38389	1.12263	0.201174	0.201174
2020-04-17	13:30:00	2020-04-17 13:30:00	0	0	0	0	4	17	2020	115	A	1475	0	3.36364e+06	759890	1	0	BR	0	2	0	0	13700		0	0	1.09393		1.09393	0	0	18.3207	0	0	-0.71237	0	0	Tagged Fish
2020-05-14	12:32:00	2020-05-14 12:32:00	27	1-30	M	27	5	14	2020	115	A	1475	1	3.37378e+06	755675	0	0	BR	22273.1	1	22273.1	1	2090		-11610	11610	-0.323082		-0.323082	-1.41701	1.41701	25.3961	7.07537	7.07537	0.316168	1.02854	1.02854
2020-06-04	10:44:00	2020-06-04 10:44:00	21	1-30	M	48	6	4	2020	115	A	1475	2	3.37515e+06	756061	0	0	BR	25211.4	1	2938.32	0.131923	2640		550	550	-0.255954		-0.255954	0.0671279	0.0671279	28.8647	3.46863	3.46863	0.820399	0.504231	0.504231
2020-06-17	13:22:00	2020-06-17 13:22:00	13	1-30	M	61	6	17	2020	115	A	1475	3	3.37281e+06	756883	0	0	BR	20708.8	1	4502.6	0.202154	801		-1839	1839	-0.480406		-0.480406	-0.224451	0.224451	30.5973	1.73259	1.73259	1.07226	0.251865	0.251865
2021-03-15	14:00:00	2021-03-15 14:00:00	0	0	0	0	3	15	2021	116	E	1583	9	3.35867e+06	773671	1	0	BR	0	2	0	0	1180		0	0	-0.556369		-0.556369	0	0	20.5379	0	0	-0.390058	0	0	Tagged Fish
2021-03-31	12:17:00	2021-03-31 12:17:00	16	1-30	M	16	3	31	2021	116	E	1583	10	3.35844e+06	773863	0	0	BR	295.768	-1	295.768	0.565084	1150		-30	30	-0.538494		-0.538494	0.0178754	0.0178754	20.9881	0.450208	0.450208	-0.324612	0.0654462	0.0654462
2021-04-24	17:25:00	2021-04-24 17:25:00	24	1-30	M	40	4	24	2021	116	E	1583	11	3.35887e+06	773567	0	0	BR	227.638	1	523.406	1	4560		3410	3410	-0.213433		-0.213433	0.325061	0.325061	19.854	-1.13412	1.13412	-0.489478	-0.164866	0.164866
2020-04-17	13:30:00	2020-04-17 13:30:00	0	0	0	0	4	17	2020	117	A	1430	0	3.36364e+06	759890	1	0	BR	0	2	0	0	13700		0	0	1.09393		1.09393	0	0	18.3207	0	0	-0.71237	0	0	Tagged Fish
2020-05-13	14:47:00	2020-05-13 14:47:00	26	1-30	M	26	5	13	2020	117	A	1430	1	3.37113e+06	760264	0	0	BR	15301.5	1	15301.5	1	1580		-12120	12120	-0.385328		-0.385328	-1.47926	1.47926	24.6363	6.3156	6.3156	0.205721	0.918091	0.918091
2020-06-04	12:14:00	2020-06-04 12:14:00	22	1-30	M	48	6	4	2020	117	A	1430	2	3.37103e+06	760718	0	0	BR	14614.2	1	687.289	0.0449164	2640		1060	1060	-0.255954		-0.255954	0.129374	0.129374	28.8647	4.2284	4.2284	0.820399	0.614678	0.614678
2020-06-17	15:19:00	2020-06-17 15:19:00	13	1-30	M	61	6	17	2020	117	A	1430	3	3.36839e+06	760758	0	0	BR	11717.1	1	2897.11	0.189335	801		-1839	1839	-0.480406		-0.480406	-0.224451	0.224451	30.5973	1.73259	1.73259	1.07226	0.251865	0.251865
2020-09-10	14:08:00	2020-09-10 14:08:00	85	61-90	S	146	9	10	2020	117	A	1430	4	3.36861e+06	760960	0	1	BR	12024.2	1	307.096	0.0200697	2830		2029	2029	-0.232765		-0.232765	0.247641	0.247641	27.6788	-2.9185	2.9185	0.648006	-0.424258	0.424258
2020-10-07	13:52:00	2020-10-07 13:52:00	27	1-30	M	173	10	7	2020	117	A	1430	5	3.36787e+06	760849	0	0	BR	11142.2	1	882.036	0.0576438	2080		-750	750	-0.324303		-0.324303	-0.0915381	0.0915381	24.6147	-3.06412	3.06412	0.202579	-0.445427	0.445427
2020-11-04	12:55:00	2020-11-04 12:55:00	28	1-30	M	201	11	4	2020	117	A	1430	6	3.36887e+06	761060	0	0	BR	12297.3	1	1155.14	0.075492	489		-1591	1591	-0.518485		-0.518485	-0.194183	0.194183	17.3731	-7.24155	7.24155	-0.850117	-1.0527	1.0527
2020-12-04	13:15:00	2020-12-04 13:15:00	30	1-30	M	231	12	4	2020	117	A	1430	7	3.36816e+06	760715	0	0	BR	11483.1	1	814.164	0.0532081	492		3	3	-0.518119		-0.518119	0.000366152	0.000366152	13.0335	-4.33965	4.33965	-1.48097	-0.63085	0.63085
2021-01-13	14:02:00	2021-01-13 14:02:00	40	31-60	M	271	1	13	2021	117	A	1430	8	3.36891e+06	761072	0	0	BR	12342.2	1	859.106	0.0561452	2850		2358	2358	-0.230324		-0.230324	0.287796	0.287796	7.04264	-5.99086	5.99086	-2.35185	-0.870883	0.870883
2021-03-26	14:16:00	2021-03-26 14:16:00	72	61-90	S	343	3	26	2021	117	A	1430	10	3.36786e+06	760862	0	0	BR	11124.2	1	1218.04	0.0796028	859		-1991	1991	-0.473327		-0.473327	-0.243003	0.243003	20.2597	13.2171	13.2171	-0.430496	1.92135	1.92135
2021-04-28	15:42:00	2021-04-28 15:42:00	33	31-60	M	376	4	28	2021	117	A	1430	11	3.36847e+06	760824	0	0	BR	11825.7	1	701.532	0.0458473	687		-172	172	-0.494319		-0.494319	-0.0209927	0.0209927	23.8762	3.6165	3.6165	0.0952311	0.525727	0.525727
2021-06-25	10:34:00	2021-06-25 10:34:00	58	31-60	M	434	6	25	2021	117	A	1430	13	3.36654e+06	758907	0	0	BR	4165.34	1	10387.3	0.678844	19900		19213	19213	1.85064		1.85064	2.34496	2.34496	27.7564	3.88012	3.88012	0.659279	0.564048	0.564048
2021-07-24	15:30:00	2021-07-24 15:30:00	29	1-30	M	463	7	24	2021	117	A	1430	14	3.36611e+06	759305	0	0	BR	3824.71	1	2386.31	0.155953	5520		-14380	14380	0.095552		0.095552	-1.75509	1.75509	29.8786	2.1222	2.1222	0.96778	0.308501	0.308501
2020-05-27	11:40:00	2020-05-27 11:40:00	0	0	0	0	5	27	2020	118	B	2130	1	3.37068e+06	779893	1	0	BR	0	2	0	0	1160		0	0	0.206189		0.206189	0	0	25.7644	0	0	0.369705	0	0	Tagged Fish
2020-06-05	13:40:00	2020-06-05 13:40:00	9	1-30	M	9	6	5	2020	118	B	2130	2	3.37103e+06	778668	0	0	BR	1731.69	1	1731.69	0.977297	87.8		-1072.2	1072.2	-0.340684		-0.340684	-0.546873	0.546873	29.6469	3.88257	3.88257	0.93411	0.564404	0.564404
2020-09-12	11:15:00	2020-09-12 11:15:00	99	91-120	S	108	9	12	2020	118	B	2130	4	3.3709e+06	779438	0	1	BR	535.575	1	1196.11	0.67504	962		874.2	874.2	0.1052		0.1052	0.445884	0.445884	26.2204	-3.42655	3.42655	0.435996	-0.498113	0.498113
2020-10-09	10:51:00	2020-10-09 10:51:00	27	1-30	M	135	10	9	2020	118	B	2130	5	3.37075e+06	779713	0	0	BR	218.82	1	316.754	0.178764	28		-934	934	-0.371185		-0.371185	-0.476385	0.476385	25.3297	-0.890741	0.890741	0.30651	-0.129486	0.129486
2020-11-05	09:34:00	2020-11-05 09:34:00	27	1-30	M	162	11	5	2020	118	B	2130	6	3.37095e+06	778935	0	0	BR	1292.02	1	1073.2	0.605671	30.5		2.5	2.5	-0.36991		-0.36991	0.00127512	0.00127512	18.5032	-6.82646	6.82646	-0.685843	-0.992354	0.992354
2021-01-16	11:05:00	2021-01-16 11:05:00	72	61-90	S	234	1	16	2021	118	B	2130	8	3.37051e+06	779881	0	0	BR	191.012	-1	1420.28	0.801552	998		967.5	967.5	0.123561		0.123561	0.493471	0.493471	8.47472	-10.0285	10.0285	-2.14367	-1.45783	1.45783
2021-02-26	09:58:00	2021-02-26 09:58:00	41	31-60	M	275	2	26	2021	118	B	2130	9	3.37083e+06	779580	0	0	BR	373.583	1	501.847	0.283223	786		-212	212	0.0154311		0.0154311	-0.10813	0.10813	13.864	5.38931	5.38931	-1.36023	0.783437	0.783437
2021-03-27	11:08:00	2021-03-27 11:08:00	29	1-30	M	304	3	27	2021	118	B	2130	10	3.37075e+06	779710	0	0	BR	221.772	1	151.811	0.0856759	95.6		-690.4	690.4	-0.336706		-0.336706	-0.352137	0.352137	21.1614	7.29736	7.29736	-0.299425	1.06081	1.06081
2021-04-24	10:51:00	2021-04-24 10:51:00	28	1-30	M	332	4	24	2021	118	B	2130	11	3.37118e+06	778478	0	0	BR	1993.69	1	1771.92	1	59.8		-35.8	35.8	-0.354966		-0.354966	-0.0182597	0.0182597	19.854	-1.30738	1.30738	-0.489478	-0.190053	0.190053
2021-06-24	10:23:00	2021-06-24 10:23:00	61	61-90	S	393	6	24	2021	118	B	2130	13	3.37102e+06	779329	0	0	BR	696.268	1	1297.42	0.732213	503		443.2	443.2	-0.128912		-0.128912	0.226053	0.226053	27.2196	7.3656	7.3656	0.581251	1.07073	1.07073
2020-04-15	10:56:00	2020-04-15 10:56:00	0	0	0	0	4	15	2020	119	A	1240	0	3.36364e+06	759896	1	0	BR	0	2	0	0	18900		0	0	1.72859		1.72859	0	0	19.2265	0	0	-0.580703	0	0	Tagged Fish
2020-06-04	12:40:00	2020-06-04 12:40:00	50	31-60	M	50	6	4	2020	119	A	1240	2	3.36922e+06	761033	0	0	BR	12663.4	1	12663.4	1	2640		-16260	16260	-0.255954		-0.255954	-1.98455	1.98455	28.8647	9.63826	9.63826	0.820399	1.4011	1.4011
2020-09-10	13:26:00	2020-09-10 13:26:00	98	91-120	S	148	9	10	2020	119	A	1240	4	3.37113e+06	760723	0	1	BR	14708.4	1	2045.03	0.161492	2830		190	190	-0.232765		-0.232765	0.0231896	0.0231896	27.6788	-1.1859	1.1859	0.648006	-0.172393	0.172393
2020-04-17	13:53:00	2020-04-17 13:53:00	0	0	0	0	4	17	2020	120	A	1590	0	3.36364e+06	759890	1	0	BR	0	2	0	0	13700		0	0	1.09393		1.09393	0	0	18.3207	0	0	-0.71237	0	0	Tagged Fish
2020-05-12	10:30:00	2020-05-12 10:30:00	25	1-30	M	25	5	12	2020	120	A	1590	1	3.36379e+06	759565	0	0	BR	604.311	1	604.311	0.0274817	1300	0.31	-12400	12400	-0.419502	-0.445169	-0.445169	-1.51343	1.51343	24.0481	5.72738	5.72738	0.120213	0.832583	0.832583
2020-06-04	14:59:00	2020-06-04 14:59:00	23	1-30	M	48	6	4	2020	120	A	1590	2	3.36471e+06	759693	0	0	BR	1598.79	1	2203.1	0.100189	97	2640	96.69	96.69	-0.209582	-0.255954	-0.255954	0.235587	0.235587	28.8647	4.81662	4.81662	0.820399	0.700186	0.700186
2020-09-10	16:42:00	2020-09-10 16:42:00	98	91-120	S	146	9	10	2020	120	A	1590	4	3.36365e+06	759573	0	1	BR	459.652	1	2058.44	0.0936101	2830	0.23	190	190	-0.232765	-0.445364	-0.445364	0.0231896	0.0231896	27.6788	-1.1859	1.1859	0.648006	-0.172393	0.172393
2020-10-07	15:13:00	2020-10-07 15:13:00	27	1-30	M	173	10	7	2020	120	A	1590	5	3.36516e+06	758795	0	0	BR	2655.68	1	3115.33	0.141673	0.04	2080	-0.19	0.19	-0.324303	-0.324303	-0.324303	0.121061	0.121061	24.6147	-3.06412	3.06412	0.202579	-0.445427	0.445427
2020-11-04	13:48:00	2020-11-04 13:48:00	28	1-30	M	201	11	4	2020	120	A	1590	6	3.36639e+06	761571	0	0	BR	8095.26	1	5439.59	0.247371	489		488.96	488.96	-0.518485		-0.518485	-0.194183	0.194183	17.3731	-7.24155	7.24155	-0.850117	-1.0527	1.0527
2020-12-04	10:57:00	2020-12-04 10:57:00	30	1-30	M	231	12	4	2020	120	A	1590	7	3.37502e+06	756168	0	0	BR	25043.7	1	16948.4	0.770747	492		3	3	-0.518119		-0.518119	0.000366152	0.000366152	13.0335	-4.33965	4.33965	-1.48097	-0.63085	0.63085
2021-01-13	12:15:00	2021-01-13 12:15:00	40	31-60	M	271	1	13	2021	120	A	1590	8	3.37476e+06	756317	0	0	BR	24743.6	1	300.051	0.0136452	2850		2358	2358	-0.230324		-0.230324	0.287796	0.287796	7.04264	-5.99086	5.99086	-2.35185	-0.870883	0.870883
2021-03-26	12:27:00	2021-03-26 12:27:00	72	61-90	S	343	3	26	2021	120	A	1590	10	3.37312e+06	756347	0	0	BR	21331.5	1	3412.14	0.155171	859		-1991	1991	-0.473327		-0.473327	-0.243003	0.243003	20.2597	13.2171	13.2171	-0.430496	1.92135	1.92135
2021-04-28	12:11:00	2021-04-28 12:11:00	33	31-60	M	376	4	28	2021	120	A	1590	11	3.36384e+06	759563	0	0	BR	658.097	1	21989.6	1	687	0.19	-172	172	-0.494319	-0.445462	-0.445462	-0.0209927	0.0209927	23.8762	3.6165	3.6165	0.0952311	0.525727	0.525727
2021-05-26	09:12:00	2021-05-26 09:12:00	28	1-30	M	404	5	26	2021	120	A	1590	12	3.36266e+06	754836	0	0	BR	7121.36	1	6463.26	0.293924	535		534.81	534.81	0.857613		0.857613	1.30307	1.30307	23.3165	-0.559792	0.559792	0.0138549	-0.0813762	0.0813762
2021-06-23	15:31:00	2021-06-23 15:31:00	28	1-30	M	432	6	23	2021	120	A	1590	13	3.36314e+06	756463	0	0	BR	4996.81	1	2124.55	0.0966162	1600		1065	1065	3.45251		3.45251	2.59489	2.59489	27.1531	3.83662	3.83662	0.57158	0.557725	0.557725
2021-07-22	08:56:00	2021-07-22 08:56:00	29	1-30	M	461	7	22	2021	120	A	1590	14	3.36316e+06	756644	0	0	BR	4802.17	1	194.635	0.00885127	828		-772	772	1.57151		1.57151	-1.88099	1.88099	29.5963	2.44317	2.44317	0.92674	0.355161	0.355161
2020-04-14	14:20:00	2020-04-14 14:20:00	0	0	0	0	4	14	2020	122	A	1680	0	3.36364e+06	759902	1	0	BR	0	2	0	0	23900		0	0	2.33884		2.33884	0	0	20.454	0	0	-0.402263	0	0	Tagged Fish
2020-06-04	13:27:00	2020-06-04 13:27:00	51	31-60	M	51	6	4	2020	122	A	1680	2	3.36726e+06	762207	0	0	BR	9273.61	1	9273.61	1	2640		-21260	21260	-0.255954		-0.255954	-2.5948	2.5948	28.8647	8.41076	8.41076	0.820399	1.22266	1.22266
2020-06-17	15:58:00	2020-06-17 15:58:00	13	1-30	M	64	6	17	2020	122	A	1680	3	3.36641e+06	761451	0	0	BR	7961.63	1	1311.98	0.141475	801		-1839	1839	-0.480406		-0.480406	-0.224451	0.224451	30.5973	1.73259	1.73259	1.07226	0.251865	0.251865
2020-07-20	13:24:00	2020-07-20 13:24:00	0	0	0	0	7	20	2020	123	C	1460	3	3.35812e+06	774291	1	0	BR	0	2	0	0	2010		0	0	-0.48379		-0.48379	0	0	30.8791	0	0	1.11322	0	0	Tagged Fish
2020-09-26	10:19:00	2020-09-26 10:19:00	68	61-90	S	68	9	26	2020	123	C	1460	4	3.359e+06	773598	0	0	BR	1200.76	1	1200.76	0.0498194	4090	66.8	2080	2080	-0.258236	-0.351395	-0.351395	0.225554	0.225554	24.6408	-6.23824	6.23824	0.206374	-0.906845	0.906845
2020-10-09	16:53:00	2020-10-09 16:53:00	13	1-30	M	81	10	9	2020	123	C	1460	5	3.35852e+06	773786	0	0	BR	643.754	1	557.008	0.0231102	28	1900	-38.8	38.8	-0.371185	-0.467	-0.467	-0.0197899	0.0197899	25.3297	0.688843	0.688843	0.30651	0.100136	0.100136
2020-11-05	16:51:00	2020-11-05 16:51:00	27	1-30	M	108	11	5	2020	123	C	1460	6	3.35817e+06	774223	0	0	BR	79.9593	1	563.795	0.0233918	782		-1118	1118	-0.573574		-0.573574	-0.106574	0.106574	18.5032	-6.82646	6.82646	-0.685843	-0.992354	0.992354
2021-01-16	15:25:00	2021-01-16 15:25:00	72	61-90	S	180	1	16	2021	123	C	1460	8	3.35922e+06	773602	0	0	BR	1432.87	1	1352.91	0.0561321	6260	998	5478	5478	-0.0513796	0.123561	0.123561	0.522194	0.522194	8.47472	-10.0285	10.0285	-2.14367	-1.45783	1.45783
2021-02-26	11:45:00	2021-02-26 11:45:00	41	31-60	M	221	2	26	2021	123	C	1460	9	3.35832e+06	773997	0	0	BR	356.751	1	1076.12	0.0446481	786	3050	-212	212	0.0154311	-0.357375	-0.357375	-0.10813	0.10813	13.864	5.38931	5.38931	-1.36023	0.783437	0.783437
2021-03-27	16:35:00	2021-03-27 16:35:00	29	1-30	M	250	3	27	2021	123	C	1460	10	3.35825e+06	774094	0	0	BR	234.438	1	122.313	0.00507473	1230		-1820	1820	-0.530868		-0.530868	-0.173493	0.173493	21.1614	7.29736	7.29736	-0.299425	1.06081	1.06081
2021-04-26	14:42:00	2021-04-26 14:42:00	30	1-30	M	280	4	26	2021	123	C	1460	11	3.34769e+06	779810	0	0	BR	23743.6	-1	23978	0.994842	4080		-2850	2850	-0.25919		-0.25919	-0.271678	0.271678	22.2242	1.06282	1.06282	-0.144923	0.154501	0.154501
2021-07-02	13:58:00	2021-07-02 13:58:00	67	61-90	S	347	7	2	2021	123	C	1460	13	3.34768e+06	779815	0	0	BR	23748.5	-1	4.9869	0.000206906	16400		-12320	12320	0.915223		0.915223	-1.17441	1.17441	28.3378	6.11356	6.11356	0.743798	0.888721	0.888721
2021-07-23	16:43:00	2021-07-23 16:43:00	21	1-30	M	368	7	23	2021	123	C	1460	14	3.35832e+06	773999	0	0	BR	353.76	1	24102.3	1	12700		3700	3700	0.562518		0.562518	0.352705	0.352705	29.5599	1.22215	1.22215	0.921461	0.177663	0.177663
2021-08-24	15:10:00	2021-08-24 15:10:00	32	31-60	M	400	8	24	2021	123	C	1460	15	3.35945e+06	774289	0	0	BR	2167.98	1	1814.22	0.0752716	2810		9890	9890	-0.380253		-0.380253	0.942771	0.942771	30.9438	1.38389	1.38389	1.12263	0.201174	0.201174
2020-05-19	11:35:00	2020-05-19 11:35:00	0	0	0	0	5	19	2020	124	B	1370	1	3.38246e+06	751677	1	0	BR	0	2	0	0	6090		0	0	0.165121		0.165121	0	0	25.7552	0	0	0.36837	0	0	Tagged Fish
2020-06-04	09:15:00	2020-06-04 09:15:00	16	1-30	M	16	6	4	2020	124	B	1370	2	3.38207e+06	752332	0	0	BR	859.112	-1	859.112	1	2640		-3450	3450	-0.255954		-0.255954	-0.421075	0.421075	28.8647	3.10954	3.10954	0.820399	0.45203	0.45203
2020-06-17	10:50:00	2020-06-17 10:50:00	13	1-30	M	29	6	17	2020	124	B	1370	3	3.38227e+06	752048	0	0	BR	509.95	-1	349.163	0.406423	801		-1839	1839	-0.480406		-0.480406	-0.224451	0.224451	30.5973	1.73259	1.73259	1.07226	0.251865	0.251865
2020-09-10	10:26:00	2020-09-10 10:26:00	85	61-90	S	114	9	10	2020	124	B	1370	4	3.38237e+06	751687	0	1	BR	92.4446	-1	417.505	0.485973	2830		2029	2029	-0.232765		-0.232765	0.247641	0.247641	27.6788	-2.9185	2.9185	0.648006	-0.424258	0.424258
2020-10-07	09:16:00	2020-10-07 09:16:00	27	1-30	M	141	10	7	2020	124	B	1370	5	3.38231e+06	751656	0	0	BR	163.081	-1	70.6361	0.0822198	2080		-750	750	-0.324303		-0.324303	-0.0915381	0.0915381	24.6147	-3.06412	3.06412	0.202579	-0.445427	0.445427
2020-11-04	08:29:00	2020-11-04 08:29:00	28	1-30	M	169	11	4	2020	124	B	1370	6	3.38233e+06	751673	0	0	BR	136.348	-1	26.7328	0.0311167	489		-1591	1591	-0.518485		-0.518485	-0.194183	0.194183	17.3731	-7.24155	7.24155	-0.850117	-1.0527	1.0527
2020-04-23	10:19:00	2020-04-23 10:19:00	0	0	0	0	4	23	2020	125	A	1240	0	3.36363e+06	759847	1	0	BR	0	2	0	0	8000		0	0	0.398238		0.398238	0	0	22.4202	0	0	-0.116432	0	0	Tagged Fish
2020-05-13	16:14:00	2020-05-13 16:14:00	20	1-30	M	20	5	13	2020	125	A	1240	1	3.37113e+06	760723	0	0	BR	14760.1	1	14760.1	0.368067	1580		-6420	6420	-0.385328		-0.385328	-0.783566	0.783566	24.6363	2.21611	2.21611	0.205721	0.322153	0.322153
2020-06-04	12:00:00	2020-06-04 12:00:00	22	1-30	M	42	6	4	2020	125	A	1240	2	3.37119e+06	760722	0	0	BR	14817.9	1	57.7478	0.00144003	2640		1060	1060	-0.255954		-0.255954	0.129374	0.129374	28.8647	4.2284	4.2284	0.820399	0.614678	0.614678
2020-06-17	14:03:00	2020-06-17 14:03:00	13	1-30	M	55	6	17	2020	125	A	1240	3	3.37142e+06	759145	0	0	BR	16527	1	1709.08	0.0426186	801		-1839	1839	-0.480406		-0.480406	-0.224451	0.224451	30.5973	1.73259	1.73259	1.07226	0.251865	0.251865
2020-09-10	16:09:00	2020-09-10 16:09:00	85	61-90	S	140	9	10	2020	125	A	1240	4	3.36469e+06	759719	0	1	BR	1609.92	1	14917	0.37198	2830		2029	2029	-0.232765		-0.232765	0.247641	0.247641	27.6788	-2.9185	2.9185	0.648006	-0.424258	0.424258
2020-10-07	13:00:00	2020-10-07 13:00:00	27	1-30	M	167	10	7	2020	125	A	1240	5	3.37116e+06	759944	0	0	BR	15682.1	1	14072.2	0.350913	2080		-750	750	-0.324303		-0.324303	-0.0915381	0.0915381	24.6147	-3.06412	3.06412	0.202579	-0.445427	0.445427
2020-11-04	12:15:00	2020-11-04 12:15:00	28	1-30	M	195	11	4	2020	125	A	1240	6	3.37114e+06	760282	0	0	BR	15326.6	1	355.585	0.00886707	489		-1591	1591	-0.518485		-0.518485	-0.194183	0.194183	17.3731	-7.24155	7.24155	-0.850117	-1.0527	1.0527
2020-12-04	12:30:00	2020-12-04 12:30:00	30	1-30	M	225	12	4	2020	125	A	1240	7	3.37116e+06	760340	0	0	BR	15265	1	61.6093	0.00153633	492		3	3	-0.518119		-0.518119	0.000366152	0.000366152	13.0335	-4.33965	4.33965	-1.48097	-0.63085	0.63085
2021-01-13	13:32:00	2021-01-13 13:32:00	40	31-60	M	265	1	13	2021	125	A	1240	8	3.37117e+06	760358	0	0	BR	15245.1	1	19.874	0.00049559	2850		2358	2358	-0.230324		-0.230324	0.287796	0.287796	7.04264	-5.99086	5.99086	-2.35185	-0.870883	0.870883
2021-03-26	13:39:00	2021-03-26 13:39:00	72	61-90	S	337	3	26	2021	125	A	1240	10	3.37114e+06	760281	0	0	BR	15327.6	1	82.477	0.00205669	859		-1991	1991	-0.473327		-0.473327	-0.243003	0.243003	20.2597	13.2171	13.2171	-0.430496	1.92135	1.92135
2021-04-28	16:59:00	2021-04-28 16:59:00	33	31-60	M	370	4	28	2021	125	A	1240	11	3.36533e+06	758714	0	0	BR	2902.63	1	12538.4	0.312665	687		-172	172	-0.494319		-0.494319	-0.0209927	0.0209927	23.8762	3.6165	3.6165	0.0952311	0.525727	0.525727
2021-05-27	09:20:00	2021-05-27 09:20:00	29	1-30	M	399	5	27	2021	125	A	1240	12	3.35707e+06	739376	0	0	BR	32287.3	1	35190	0.877518	22000	528	21313	21313	2.10695	0.840558	0.840558	2.60127	2.60127	24.2402	0.363958	0.363958	0.148139	0.0529082	0.0529082
2021-07-24	14:56:00	2021-07-24 14:56:00	58	31-60	M	457	7	24	2021	125	A	1240	14	3.3665e+06	761272	0	0	BR	7814.38	1	40101.7	1	818		290	290	1.54715		1.54715	0.706591	0.706591	29.8786	5.63836	5.63836	0.96778	0.819641	0.819641
2020-05-22	12:07:00	2020-05-22 12:07:00	0	0	0	0	5	22	2020	126	B	1180	1	3.38288e+06	772319	1	0	BR	0	2	0	0	2130		0	0	0.700935		0.700935	0	0	28.16	0	0	0.717958	0	0	Tagged Fish
2020-06-05	07:47:00	2020-06-05 07:47:00	14	1-30	M	14	6	5	2020	126	B	1180	2	3.38285e+06	772277	0	0	BR	55.5539	-1	55.5539	0.00106952	87.8		-2042.2	2042.2	-0.340684		-0.340684	-1.04162	1.04162	29.6469	1.48692	1.48692	0.93411	0.216152	0.216152
2020-09-12	16:33:00	2020-09-12 16:33:00	99	91-120	S	113	9	12	2020	126	B	1180	4	3.35902e+06	773593	0	1	BR	51998.4	-1	51942.8	1	962		874.2	874.2	0.1052		0.1052	0.445884	0.445884	26.2204	-3.42655	3.42655	0.435996	-0.498113	0.498113
2020-10-09	16:43:00	2020-10-09 16:43:00	27	1-30	M	140	10	9	2020	126	B	1180	5	3.35852e+06	773785	0	0	BR	52574.6	-1	576.185	0.0110927	28	1900	-934	934	-0.371185	-0.467	-0.467	-0.476385	0.476385	25.3297	-0.890741	0.890741	0.30651	-0.129486	0.129486
2020-11-05	16:35:00	2020-11-05 16:35:00	27	1-30	M	167	11	5	2020	126	B	1180	6	3.35847e+06	773837	0	0	BR	52648.5	-1	73.9648	0.00142397	782		-1118	1118	-0.573574		-0.573574	-0.106574	0.106574	18.5032	-6.82646	6.82646	-0.685843	-0.992354	0.992354
2021-01-16	15:31:00	2021-01-16 15:31:00	72	61-90	S	239	1	16	2021	126	B	1180	8	3.3592e+06	773592	0	0	BR	51806	-1	842.585	0.0162214	6260	998	5478	5478	-0.0513796	0.123561	0.123561	0.522194	0.522194	8.47472	-10.0285	10.0285	-2.14367	-1.45783	1.45783
2021-02-26	10:42:00	2021-02-26 10:42:00	41	31-60	M	280	2	26	2021	126	B	1180	9	3.35897e+06	773601	0	0	BR	52051.5	-1	245.509	0.00472652	786		-212	212	0.0154311		0.0154311	-0.10813	0.10813	13.864	5.38931	5.38931	-1.36023	0.783437	0.783437
2021-03-31	14:15:00	2021-03-31 14:15:00	33	31-60	M	313	3	31	2021	126	B	1180	10	3.36363e+06	771556	0	0	BR	60599	-1	8547.51	0.164556	90	605	-696	696	-0.339562	-0.504328	-0.504328	-0.354993	0.354993	20.9881	7.1241	7.1241	-0.324612	1.03562	1.03562
2021-04-28	09:59:00	2021-04-28 09:59:00	28	1-30	M	341	4	28	2021	126	B	1180	11	3.36387e+06	772533	0	0	BR	59541.8	-1	1057.17	0.0203525	687		82	82	-0.494319		-0.494319	0.0100082	0.0100082	23.8762	2.88812	2.88812	0.0952311	0.419843	0.419843
2020-07-22	13:00:00	2020-07-22 13:00:00	0	0	0	0	7	22	2020	127	C	1390	3	3.36205e+06	762936	1	0	BR	0	2	0	0	522		0	0	-0.514458		-0.514458	0	0	30.9166	0	0	1.11868	0	0	Tagged Fish
2020-09-11	09:43:00	2020-09-11 09:43:00	51	31-60	M	51	9	11	2020	127	C	1390	4	3.36233e+06	763124	0	0	BR	358.7	-1	358.7	0.0124599	4590		4068	4068	-0.0179552		-0.0179552	0.496502	0.496502	26.6806	-4.23602	4.23602	0.5029	-0.615785	0.615785
2020-10-07	11:41:00	2020-10-07 11:41:00	26	1-30	M	77	10	7	2020	127	C	1390	5	3.37428e+06	756064	0	0	BR	28429.8	1	28788.5	1	2080		-2510	2510	-0.324303		-0.324303	-0.306347	0.306347	24.6147	-2.06593	2.06593	0.202579	-0.300321	0.300321
2020-11-04	12:50:00	2020-11-04 12:50:00	28	1-30	M	105	11	4	2020	127	C	1390	6	3.36896e+06	761086	0	0	BR	16686	1	11743.8	0.407934	489		-1591	1591	-0.518485		-0.518485	-0.194183	0.194183	17.3731	-7.24155	7.24155	-0.850117	-1.0527	1.0527
2021-01-15	10:54:00	2021-01-15 10:54:00	72	61-90	S	177	1	15	2021	127	C	1390	8	3.3621e+06	762998	0	0	BR	84.8356	-1	16770.8	0.582553	1950		1461	1461	-0.340169		-0.340169	0.178316	0.178316	8.32632	-9.04683	9.04683	-2.16524	-1.31513	1.31513
2021-02-22	09:58:00	2021-02-22 09:58:00	38	31-60	M	215	2	22	2021	127	C	1390	9	3.36194e+06	762804	0	0	BR	171.098	1	255.934	0.00889016	4020		2070	2070	-0.0875242		-0.0875242	0.252645	0.252645	8.0272	-0.29912	0.29912	-2.20873	-0.0434828	0.0434828
2021-03-24	09:33:00	2021-03-24 09:33:00	30	1-30	M	245	3	24	2021	127	C	1390	10	3.36173e+06	762546	0	0	BR	506.254	1	335.156	0.011642	637		-3383	3383	-0.500422		-0.500422	-0.412898	0.412898	19.2115	11.1843	11.1843	-0.582874	1.62585	1.62585
2021-04-21	10:43:00	2021-04-21 10:43:00	28	1-30	M	273	4	21	2021	127	C	1390	11	3.36197e+06	762838	0	0	BR	125.272	1	380.983	0.0132339	533		-104	104	-0.513115		-0.513115	-0.0126933	0.0126933	19.8984	0.686898	0.686898	-0.48302	0.0998535	0.0998535
2021-05-27	13:20:00	2021-05-27 13:20:00	36	31-60	M	309	5	27	2021	127	C	1390	12	3.36209e+06	760655	0	0	BR	2718.2	1	2592.93	0.0900684	22000		21467	21467	2.10695		2.10695	2.62006	2.62006	24.2402	4.34178	4.34178	0.148139	0.631159	0.631159
2021-07-22	11:41:00	2021-07-22 11:41:00	56	31-60	M	365	7	22	2021	127	C	1390	14	3.3618e+06	762661	0	0	BR	367.746	1	2350.46	0.0816458	5920		-16080	16080	0.144372		0.144372	-1.96258	1.96258	29.5963	5.35604	5.35604	0.92674	0.778601	0.778601
2021-08-23	09:35:00	2021-08-23 09:35:00	32	31-60	M	397	8	23	2021	127	C	1390	15	3.36215e+06	761097	0	0	BR	2177.86	1	1810.11	0.0628762	1380		-4540	4540	-0.409738		-0.409738	-0.55411	0.55411	31.3068	1.71053	1.71053	1.1754	0.248658	0.248658
2020-04-28	16:25:00	2020-04-28 16:25:00	0	0	0	0	4	28	2020	128	A	1310	0	3.35867e+06	773669	1	0	BR	0	2	0	0	5790		0	0	-0.0961827		-0.0961827	0	0	24.0031	0	0	0.113675	0	0	Tagged Fish
2020-06-09	13:00:00	2020-06-09 13:00:00	29	1-30	M	29	6	9	2020	128	A	1310	2	3.34618e+06	779058	0	0	BR	26687.9	-1	26687.9	1	2870		-2920	2920	-0.374534		-0.374534	-0.278351	0.28539	31.7333	7.73016	7.73016	1.2374	1.12372	1.12372
2020-04-29	16:57:00	2020-04-29 16:57:00	0	0	0	0	4	29	2020	129	A	1295	0	3.35865e+06	773675	1	0	BR	0	2	0	0	5780		0	0	-0.132691		-0.132691	0	0	24.3388	0	0	0.162468	0	0	Tagged Fish
2020-05-11	11:08:00	2020-05-11 11:08:00	12	1-30	M	12	5	11	2020	129	A	1295	1	3.35789e+06	775242	0	0	BR	1806.92	-1	1806.92	0.0517578	2700		-3080	3080	-0.390739		-0.390739	-0.258048	0.258048	24.0128	-0.326019	0.326019	0.115075	-0.0473929	0.0473929
2020-06-09	09:28:00	2020-06-09 09:28:00	29	1-30	M	41	6	9	2020	129	A	1295	2	3.35957e+06	773145	0	0	BR	1059.79	1	2866.71	0.0821147	2870	1440	170	170	-0.374534	-0.402415	-0.402415	0.0162054	0.0162054	31.7333	7.72053	7.72053	1.2374	1.12232	1.12232
2020-09-12	16:19:00	2020-09-12 16:19:00	95	91-120	S	136	9	12	2020	129	A	1295	4	3.35934e+06	773876	0	1	BR	918.656	1	1489.58	0.042668	6370	962	4930	4930	0.199295	0.1052	0.1052	0.60171	0.60171	26.2204	-5.51289	5.51289	0.435996	-0.801402	0.801402
2020-10-16	09:23:00	2020-10-16 09:23:00	34	31-60	M	170	10	16	2020	129	A	1295	5	3.36044e+06	773244	0	0	BR	2062.6	1	2492.39	0.0713927	24.7	1900	-937.3	937.3	-0.372868	-0.346272	-0.346272	-0.478068	0.478068	24.2165	-2.00387	2.00387	0.144697	-0.291299	0.291299
2020-11-05	16:24:00	2020-11-05 16:24:00	20	1-30	M	190	11	5	2020	129	A	1295	6	3.35864e+06	773687	0	0	BR	20.8378	-1	2083.43	0.0596784	460	782	-1440	1440	-0.522025	-0.573574	-0.573574	-0.175753	0.175753	18.5032	-5.71333	5.71333	-0.685843	-0.83054	0.83054
2021-01-16	15:54:00	2021-01-16 15:54:00	72	61-90	S	262	1	16	2021	129	A	1295	8	3.35866e+06	773673	0	0	BR	4.923	1	25.7608	0.000737899	6260		5800	5800	-0.0513796		-0.0513796	0.470645	0.470645	8.47472	-10.0285	10.0285	-2.14367	-1.45783	1.45783
2021-02-26	11:32:00	2021-02-26 11:32:00	41	31-60	M	303	2	26	2021	129	A	1295	9	3.35867e+06	773670	0	0	BR	14.769	1	9.846	0.000282031	3050		-3210	3210	-0.357375		-0.357375	-0.305995	0.305995	13.864	5.38931	5.38931	-1.36023	0.783437	0.783437
2021-03-31	11:36:00	2021-03-31 11:36:00	33	31-60	M	336	3	31	2021	129	A	1295	10	3.3593e+06	773304	0	0	BR	746.154	1	731.385	0.02095	1150	605	-1900	1900	-0.538494	-0.504328	-0.504328	-0.181119	0.181119	20.9881	7.1241	7.1241	-0.324612	1.03562	1.03562
2021-04-24	16:25:00	2021-04-24 16:25:00	24	1-30	M	360	4	24	2021	129	A	1295	11	3.36087e+06	774041	0	0	BR	3825.85	1	4083.14	0.116959	460	59.8	-145	145	-0.522025	-0.354966	-0.354966	-0.0176974	0.0176974	19.854	-1.13412	1.13412	-0.489478	-0.164866	0.164866
2021-05-28	14:05:00	2021-05-28 14:05:00	34	31-60	M	394	5	28	2021	129	A	1295	12	3.37489e+06	774566	0	0	BR	37901.3	1	34075.5	0.976067	3780		3720.2	3720.2	1.54251		1.54251	1.89748	1.89748	25.0425	5.1885	5.1885	0.264767	0.754245	0.754245
2021-06-24	15:32:00	2021-06-24 15:32:00	27	1-30	M	421	6	24	2021	129	A	1295	13	3.36023e+06	774456	0	0	BR	2990.32	1	34911	1	503		-3277	3277	-0.128912		-0.128912	-1.67143	1.67143	27.2196	2.17711	2.17711	0.581251	0.316483	0.316483
2021-03-16	13:45:00	2021-03-16 13:45:00	0	0	0	0	3	16	2021	130	E	1820	9	3.37118e+06	778458	1	0	BR	0	2	0	0	116		0	0	-0.326301		-0.326301	0	0	21.7799	0	0	-0.209512	0	0	Tagged Fish
2021-03-27	10:22:00	2021-03-27 10:22:00	11	1-30	M	11	3	27	2021	130	E	1820	10	3.37105e+06	779302	0	0	BR	1278.9	-1	1278.9	0.988536	95.6		-20.4	20.4	-0.336706		-0.336706	-0.010405	0.010405	21.1614	-0.618519	0.618519	-0.299425	-0.0899133	0.0899133
2021-07-01	11:31:00	2021-07-01 11:31:00	96	91-120	S	107	7	1	2021	130	E	1820	13	3.37117e+06	778444	0	0	BR	14.8313	1	1293.73	1	445		349.4	349.4	-0.158495		-0.158495	0.178211	0.178211	27.8701	6.7087	6.7087	0.675811	0.975236	0.975236
2021-07-23	11:04:00	2021-07-23 11:04:00	22	1-30	M	129	7	23	2021	130	E	1820	14	3.37117e+06	778423	0	0	BR	36.9243	1	22.093	0.017077	237		-208	208	-0.264585		-0.264585	-0.10609	0.10609	29.5599	1.68984	1.68984	0.921461	0.24565	0.24565
2021-08-24	10:19:00	2021-08-24 10:19:00	32	31-60	M	161	8	24	2021	130	E	1820	15	3.37112e+06	778615	0	0	BR	174.887	-1	211.811	0.163722	96.8		-140.2	140.2	-0.336094		-0.336094	-0.0715087	0.0715087	30.9438	1.38389	1.38389	1.12263	0.201174	0.201174
2020-04-15	14:07:00	2020-04-15 14:07:00	0	0	0	0	4	15	2020	132	A	1670	0	3.36364e+06	759896	1	0	BR	0	2	0	0	18900		0	0	1.72859		1.72859	0	0	19.2265	0	0	-0.580703	0	0	Tagged Fish
2020-05-13	17:51:00	2020-05-13 17:51:00	28	1-30	M	28	5	13	2020	132	A	1670	1	3.36492e+06	759420	0	0	BR	1936.18	1	1936.18	1	1580		-17320	17320	-0.385328		-0.385328	-2.11392	2.11392	24.6363	5.40986	5.40986	0.205721	0.786425	0.786425
2021-03-15	13:30:00	2021-03-15 13:30:00	0	0	0	0	3	15	2021	133	E	1556	9	3.35854e+06	773768	1	0	BR	0	2	0	0	1210		0	0	-0.556369		-0.556369	0	0	20.5379	0	0	-0.390058	0	0	Tagged Fish
2021-03-27	16:12:00	2021-03-27 16:12:00	12	1-30	M	12	3	27	2021	133	E	1556	10	3.35857e+06	773739	0	0	BR	41.9984	1	41.9984	0.0124379	1230		20	20	-0.530868		-0.530868	0.0255014	0.0255014	21.1614	0.623472	0.623472	-0.299425	0.0906334	0.0906334
2021-04-26	10:54:00	2021-04-26 10:54:00	30	1-30	M	42	4	26	2021	133	E	1556	11	3.35846e+06	773840	0	0	BR	101.942	-1	143.941	0.0426284	4080		2850	2850	-0.25919		-0.25919	0.271678	0.271678	22.2242	1.06282	1.06282	-0.144923	0.154501	0.154501
2021-05-30	13:16:00	2021-05-30 13:16:00	34	31-60	M	76	5	30	2021	133	E	1556	12	3.36081e+06	772309	0	0	BR	3274.69	1	3376.63	1	37800	30600	33720	33720	2.95519	3.15659	3.15659	3.21438	3.21438	24.3382	2.11398	2.11398	0.162383	0.307307	0.307307
2021-06-24	16:35:00	2021-06-24 16:35:00	25	1-30	M	101	6	25	2021	133	E	1556	13	3.36014e+06	772997	0	0	BR	1865.33	1	1409.36	0.417387	23100		-7500	7500	2.2412		2.2412	-0.915381	0.915381	27.2196	2.88141	2.88141	0.581251	0.418867	0.418867
2021-07-23	17:22:00	2021-07-23 17:22:00	29	1-30	M	130	7	23	2021	133	E	1556	14	3.36074e+06	773481	0	0	BR	2599.38	1	866.508	0.256619	5800		-17300	17300	0.129726		0.129726	-2.11148	2.11148	29.5599	2.34032	2.34032	0.921461	0.34021	0.34021
2021-08-24	15:36:00	2021-08-24 15:36:00	32	31-60	M	162	8	24	2021	133	E	1556	15	3.35884e+06	773583	0	0	BR	354.697	1	2244.68	0.66477	2230		-3570	3570	-0.305995		-0.305995	-0.435721	0.435721	30.9438	1.38389	1.38389	1.12263	0.201174	0.201174
2020-05-27	12:55:00	2020-05-27 12:55:00	0	0	0	0	5	27	2020	134	B	2235	1	3.37068e+06	779893	1	0	BR	0	2	0	0	1160		0	0	0.206189		0.206189	0	0	25.7644	0	0	0.369705	0	0	Tagged Fish
2020-06-05	13:55:00	2020-06-05 13:55:00	9	1-30	M	9	6	5	2020	134	B	2235	2	3.37104e+06	779094	0	0	BR	1063.73	1	1063.73	0.1274	87.8		-1072.2	1072.2	-0.340684		-0.340684	-0.546873	0.546873	29.6469	3.88257	3.88257	0.93411	0.564404	0.564404
2020-09-12	10:43:00	2020-09-12 10:43:00	99	91-120	S	108	9	12	2020	134	B	2235	4	3.37118e+06	778462	0	1	BR	2009.79	1	946.065	0.113308	962		874.2	874.2	0.1052		0.1052	0.445884	0.445884	26.2204	-3.42655	3.42655	0.435996	-0.498113	0.498113
2020-10-09	10:12:00	2020-10-09 10:12:00	27	1-30	M	135	10	9	2020	134	B	2235	5	3.37098e+06	778701	0	0	BR	1669.83	1	339.966	0.040717	28		-934	934	-0.371185		-0.371185	-0.476385	0.476385	25.3297	-0.890741	0.890741	0.30651	-0.129486	0.129486
2020-11-05	09:52:00	2020-11-05 09:52:00	27	1-30	M	162	11	5	2020	134	B	2235	6	3.37112e+06	779113	0	0	BR	982.28	1	687.545	0.0823457	30.5		2.5	2.5	-0.36991		-0.36991	0.00127512	0.00127512	18.5032	-6.82646	6.82646	-0.685843	-0.992354	0.992354
2021-01-16	12:24:00	2021-01-16 12:24:00	72	61-90	S	234	1	16	2021	134	B	2235	8	3.36911e+06	778057	0	0	BR	5883.02	-1	6802.55	0.814726	998		967.5	967.5	0.123561		0.123561	0.493471	0.493471	8.47472	-10.0285	10.0285	-2.14367	-1.45783	1.45783
2021-02-24	11:52:00	2021-02-24 11:52:00	39	31-60	M	273	2	24	2021	134	B	2235	9	3.369e+06	777938	0	0	BR	6097.18	-1	214.163	0.0256498	1050		52	52	0.150084		0.150084	0.0265225	0.0265225	10.8253	2.3506	2.3506	-1.80197	0.341704	0.341704
2021-03-27	10:57:00	2021-03-27 10:57:00	31	31-60	M	304	3	27	2021	134	B	2235	10	3.37083e+06	779572	0	0	BR	383.348	1	6417.78	0.768643	95.6		-954.4	954.4	-0.336706		-0.336706	-0.48679	0.48679	21.1614	10.3361	10.3361	-0.299425	1.50254	1.50254
2021-04-24	08:57:00	2021-04-24 08:57:00	28	1-30	M	332	4	24	2021	134	B	2235	11	3.37304e+06	775921	0	0	BR	8732.85	1	8349.5	1	59.8		-35.8	35.8	-0.354966		-0.354966	-0.0182597	0.0182597	19.854	-1.30738	1.30738	-0.489478	-0.190053	0.190053
2021-05-28	14:35:00	2021-05-28 14:35:00	34	31-60	M	366	5	28	2021	134	B	2235	12	3.37483e+06	774669	0	0	BR	11964.3	1	3231.48	0.387027	3780		3720.2	3720.2	1.54251		1.54251	1.89748	1.89748	25.0425	5.1885	5.1885	0.264767	0.754245	0.754245
2021-03-15	14:30:00	2021-03-15 14:30:00	0	0	0	0	3	15	2021	135	E	1349	9	3.35885e+06	773575	1	0	BR	0	2	0	0	1210		0	0	-0.535634		-0.535634	0	0	20.5379	0	0	-0.390058	0	0	Tagged Fish
2021-03-31	12:38:00	2021-03-31 12:38:00	16	1-30	M	16	3	31	2021	135	E	1349	10	3.35792e+06	775135	0	0	BR	1918.5	-1	1918.5	0.074095	1150		-60	60	-0.538494		-0.538494	-0.00285977	0.00285977	20.9881	0.450208	0.450208	-0.324612	0.0654462	0.0654462
2021-04-24	16:13:00	2021-04-24 16:13:00	24	1-30	M	40	4	24	2021	135	E	1349	11	3.36129e+06	773954	0	0	BR	4043.82	1	5962.32	0.230273	4560	59.8	-1090.2	1090.2	-0.213433	-0.354966	-0.354966	0.183528	0.183528	19.854	-1.13412	1.13412	-0.489478	-0.164866	0.164866
2021-07-01	10:59:00	2021-07-01 10:59:00	68	61-90	S	108	7	1	2021	135	E	1349	13	3.37114e+06	776956	0	0	BR	29936.3	1	25892.5	1	445		385.2	385.2	-0.158495		-0.158495	0.19647	0.19647	27.8701	8.01609	8.01609	0.675811	1.16529	1.16529
2020-05-21	10:32:00	2020-05-21 10:32:00	0	0	0	0	5	21	2020	137	B	1405	1	3.36598e+06	777480	1	0	BR	0	2	0	0	3800		0	0	1.55271		1.55271	0	0	27.8272	0	0	0.669572	0	0	Tagged Fish
2020-06-05	16:39:00	2020-06-05 16:39:00	15	1-30	M	15	6	5	2020	137	B	1405	2	3.36509e+06	776679	0	0	BR	3378.12	-1	3378.12	1	87.8		-3712.2	3712.2	-0.340684		-0.340684	-1.8934	1.8934	29.6469	1.81977	1.81977	0.93411	0.264537	0.264537
2020-09-12	14:43:00	2020-09-12 14:43:00	99	91-120	S	114	9	12	2020	137	B	1405	4	3.36503e+06	776637	0	1	BR	3454.85	-1	76.7266	0.0227128	962		874.2	874.2	0.1052		0.1052	0.445884	0.445884	26.2204	-3.42655	3.42655	0.435996	-0.498113	0.498113
2020-04-14	14:20:00	2020-04-14 14:20:00	0	0	0	0	4	14	2020	138	A	1680	0	3.36364e+06	759902	1	0	BR	0	2	0	0	23900		0	0	2.33884		2.33884	0	0	20.454	0	0	-0.402263	0	0	Tagged Fish
2020-06-12	16:44:00	2020-06-12 16:44:00	59	31-60	M	59	6	12	2020	138	A	1680	2	3.41304e+06	712327	0	0	BR	140851	1	140851	1	1030	181	-23719	23719	-0.452456	-0.491166	-0.491166	-2.83001	2.83001	30.1263	9.67238	9.67238	1.0038	1.40606	1.40606
2020-09-25	13:52:00	2020-09-25 13:52:00	105	91-120	S	164	9	25	2020	138	A	1680	4	3.41314e+06	712640	0	1	BR	140194	1	657.735	0.00466971	456		275	275	-0.339206		-0.339206	0.15196	0.15196	24.1793	-5.94706	5.94706	0.139283	-0.864517	0.864517
2020-10-15	13:16:00	2020-10-15 13:16:00	20	1-30	M	184	10	15	2020	138	A	1680	5	3.41346e+06	712151	0	0	BR	141304	1	1109.8	0.00787921	109		-347	347	-0.530952		-0.530952	-0.191746	0.191746	25.6415	1.46225	1.46225	0.351847	0.212565	0.212565
2020-11-12	09:28:00	2020-11-12 09:28:00	28	1-30	M	212	11	12	2020	138	A	1680	6	3.41325e+06	712727	0	0	BR	140047	1	1256.22	0.00891876	130		21	21	-0.519348		-0.519348	0.0116042	0.0116042	21.5853	-4.05625	4.05625	-0.237805	-0.589652	0.589652
2021-01-20	13:25:00	2021-01-20 13:25:00	69	61-90	S	281	1	20	2021	138	A	1680	8	3.41301e+06	712599	0	0	BR	140323	1	276.113	0.00196031	446		316	316	-0.344732		-0.344732	0.174616	0.174616	12.3025	-9.28282	9.28282	-1.58724	-1.34943	1.34943
2021-03-03	12:52:00	2021-03-03 12:52:00	42	31-60	M	323	3	3	2021	138	A	1680	9	3.41336e+06	712811	0	0	BR	139905	1	417.934	0.0029672	352		-94	94	-0.396675		-0.396675	-0.0519427	0.0519427	15.3703	3.06785	3.06785	-1.14127	0.445969	0.445969
2021-04-02	14:55:00	2021-04-02 14:55:00	30	1-30	M	353	4	2	2021	138	A	1680	10	3.41303e+06	713869	0	0	BR	137452	1	2453.51	0.0174191	189		-163	163	-0.486746		-0.486746	-0.0900709	0.0900709	19.7461	4.37583	4.37583	-0.505159	0.636109	0.636109
2021-05-03	15:30:00	2021-05-03 15:30:00	31	31-60	M	384	5	3	2021	138	A	1680	11	3.41553e+06	721680	0	0	BR	120307	1	19732.9	0.140097	3690	5500	3501	3501	1.44784	0.093111	0.093111	1.93459	1.93459	24.4091	4.66292	4.66292	0.172684	0.677842	0.677842
2021-06-03	12:09:00	2021-06-03 12:09:00	31	31-60	M	415	6	3	2021	138	A	1680	12	3.36193e+06	752502	0	0	BR	11009.7	1	131317	0.932307	53800	20.3	48300	48300	5.98816	-0.396463	-0.396463	5.89505	5.89505	24.258	-0.151065	0.151065	0.150724	-0.0219601	0.0219601
2020-05-27	12:42:00	2020-05-27 12:42:00	0	0	0	0	5	27	2020	11525	B	2110	1	3.37068e+06	779893	1	0	BR	0	2	0	0	1160		0	0	0.206189		0.206189	0	0	25.7644	0	0	0.369705	0	0	Tagged Fish
2020-06-05	15:15:00	2020-06-05 15:15:00	9	1-30	M	9	6	5	2020	11525	B	2110	2	3.36853e+06	779411	0	0	BR	3665.85	-1	3665.85	1	87.8		-1072.2	1072.2	-0.340684		-0.340684	-0.546873	0.546873	29.6469	3.88257	3.88257	0.93411	0.564404	0.564404
2020-09-12	13:03:00	2020-09-12 13:03:00	99	91-120	S	108	9	12	2020	11525	B	2110	4	3.36862e+06	778520	0	1	BR	5041.89	-1	1376.05	0.375369	962		874.2	874.2	0.1052		0.1052	0.445884	0.445884	26.2204	-3.42655	3.42655	0.435996	-0.498113	0.498113
2020-10-09	12:28:00	2020-10-09 12:28:00	27	1-30	M	135	10	9	2020	11525	B	2110	5	3.36876e+06	778622	0	0	BR	4865.29	-1	176.606	0.0481759	28		-934	934	-0.371185		-0.371185	-0.476385	0.476385	25.3297	-0.890741	0.890741	0.30651	-0.129486	0.129486
2020-11-05	11:27:00	2020-11-05 11:27:00	27	1-30	M	162	11	5	2020	11525	B	2110	6	3.36887e+06	779011	0	0	BR	4386.45	-1	478.831	0.13062	30.5		2.5	2.5	-0.36991		-0.36991	0.00127512	0.00127512	18.5032	-6.82646	6.82646	-0.685843	-0.992354	0.992354
2020-05-27	11:40:00	2020-05-27 11:40:00	0	0	0	0	5	27	2020	11526	B	2270	1	3.37068e+06	779893	1	0	BR	0	2	0	0	1240		0	0	0.247426		0.247426	0	0	25.7644	0	0	0.369705	0	0	Tagged Fish
2020-09-12	12:20:00	2020-09-12 12:20:00	108	91-120	S	108	9	12	2020	11526	B	2270	4	3.36989e+06	780272	0	1	BR	1835.09	-1	1835.09	0.581038	962		-278	278	0.1052		0.1052	-0.142226	0.142226	26.2204	0.456019	0.456019	0.435996	0.0662908	0.0662908
2020-10-09	11:59:00	2020-10-09 11:59:00	27	1-30	M	135	10	9	2020	11526	B	2270	5	3.36853e+06	779165	0	0	BR	3913.51	-1	2078.42	0.658084	28		-934	934	-0.371185		-0.371185	-0.476385	0.476385	25.3297	-0.890741	0.890741	0.30651	-0.129486	0.129486
2020-11-05	11:06:00	2020-11-05 11:06:00	27	1-30	M	162	11	5	2020	11526	B	2270	6	3.36882e+06	779904	0	0	BR	3063.67	-1	849.846	0.269084	30.5		2.5	2.5	-0.36991		-0.36991	0.00127512	0.00127512	18.5032	-6.82646	6.82646	-0.685843	-0.992354	0.992354
2021-01-16	11:17:00	2021-01-16 11:17:00	72	61-90	S	234	1	16	2021	11526	B	2270	8	3.37042e+06	779873	0	0	BR	286.492	-1	2777.18	0.879328	998		654.9	654.9	0.123561		0.123561	0.493471	0.493471	8.47472	-10.0285	10.0285	-2.14367	-1.45783	1.45783
2021-02-24	08:59:00	2021-02-24 08:59:00	39	31-60	M	273	2	24	2021	11526	B	2270	9	3.36859e+06	779622	0	0	BR	3444.79	-1	3158.29	1	1050		396	396	0.150084		0.150084	0.0265225	0.0265225	10.8253	2.3506	2.3506	-1.80197	0.341704	0.341704
2021-03-27	12:07:00	2021-03-27 12:07:00	31	31-60	M	304	3	27	2021	11526	B	2270	10	3.3688e+06	779885	0	0	BR	3096.2	-1	348.591	0.110373	95.6		-983.8	983.8	-0.336706		-0.336706	-0.48679	0.48679	21.1614	10.3361	10.3361	-0.299425	1.50254	1.50254

## Sheet: Kurt_Table
Kurtosis	Z	P	Signficance	Subset	Grp	Event	Date_Start	Date_End	monthly_avg_dis	monthly_avg_dis_Z	30_d_max_dis	30_d_max_dis_Z	Avg_Discharge	Avg_Discharge_Z	Max_Discharge	Max_Discharge_Z	Temperature	Max_Temperature	monthly_avg_temp	monthly_max_temp	Study	Length
9.78998	4.84635	1.25755271067719e-06	1	1	AB_BR	all	2020-05-11	2021-07-24													BR	100
1.56315	-1.61169	0.10703	0	0	AB_BR	1	2020-05-11	2020-05-14	6204.33	0.179075	23900	2.33884	1535	-0.39082	2090	-0.323082	24.5233	25.3961	22.9026	26.2407	BR	11
12.8045	4.14952	3.33178479700952e-05	1	0	AB_BR	2	2020-06-02	2020-06-12	4473.67	-0.0321538	15000	1.25259	2450	-0.279144	3940	-0.0972882	30.0406	31.7333	27.4286	31.7333	BR	20
2.71442	0.806296	0.420072	0	0	AB_BR	3	2020-06-17	2020-06-17	4212.27	-0.0640579	15000	1.25259	801	-0.480406	801	-0.480406	30.5973	30.5973	28.1981	31.7333	BR	7
9.18603	3.59472	0.000324741	1	0	AB_BR	5	2020-10-07	2020-10-16	2779.33	-0.238948	4240	-0.060673	1896	-0.34676	2520	-0.2706	25.5861	26.7634	25.1672	27.0201	BR	14
9.05226	3.56526	0.00036349	1	0	AB_BR	6	2020-11-04	2020-11-12	728.833	-0.489214	2410	-0.284026	448.556	-0.523422	489	-0.518485	19.8751	21.7173	21.4647	26.459	BR	14
5.97827	2.94683	0.00321053	1	0	AB_BR	9	2021-02-22	2021-03-03	1415.33	-0.405426	4020	-0.0875242	1676	-0.373611	4020	-0.0875242	13.4895	16.926	10.9371	16.926	BR	9
5.64923	2.79717	0.00515523	1	0	AB_BR	10	2021-03-24	2021-04-02	707.033	-0.491874	935	-0.464051	690.7	-0.493868	859	-0.473327	20.3073	21.1614	19.1489	21.7799	BR	9
5.6379	2.68839	0.00717969	1	0	AB_BR	11	2021-04-21	2021-05-03	631.033	-0.50115	1720	-0.368241	1104.08	-0.443415	5500	0.093111	22.1714	24.517	21.7493	24.517	BR	10
1.66881	-0.779298	0.435804	0	0	AB_BR	12	2021-05-26	2021-06-03	12808	0.985058	51400	5.69524	31711.1	3.2922	53800	5.98816	24.4461	25.0425	24.0755	25.9549	BR	6
11.7875	4.53452	5.77356666895267e-06	1	1	C_TR	all	2009-03-10	2010-07-07													TR	55
14.7142	4.37885	1.19305514291857e-05	1	0	C_TR	3	2009-03-10	2009-03-11	1260.53	-0.648642	2940	-0.505396	768	-0.690652	773	-0.690225	16.4409	16.4544	14.3101	16.4544	TR	20
7.56558	3.15093	0.00162752	1	0	C_TR	4	2009-04-08	2009-04-08	4802.97	-0.346499	14000	0.437939	3190	-0.484073	3210	-0.482367	16.654	16.7263	15.9035	17.2724	TR	17
2.64079	0.396802	0.691513	0	0	C_TR	5	2009-04-27	2009-05-08	11968.7	0.264681	32000	1.9732	16776.4	0.674747	32000	1.9732	21.6967	22.8486	19.5792	22.6087	TR	11
4.93703	2.81307	0.00490715	1	0	C_TR	6	2009-06-03	2009-06-03	11271	0.205176	32000	1.9732	3410	-0.465309	3410	-0.465309	25.4159	25.4159	24.6315	26.0608	TR	7
