# Supplementary material for: Meta-analysis of a megafish: assessing patterns and predictors of Alligator Gar movement across multiple populations
Source: Mov Ecol. 2025 Mar 10;13:15. doi: 10.1186/s40462-025-00544-7 (PMC11892227; doi:10.1186/s40462-025-00544-7)
Supplement: Supplementary file 2 — Supplementary Material 2 [file 40462_2025_544_MOESM2_ESM.r]

setwd("C:/Users/hayden.roberts/OneDrive - Texas A&M AgriLife/Working/Desktop/Research/Chapter 1/BR_TR_study/Code/Final/Data")
setwd("C:/Users/joshuah.perkin/OneDrive - Texas A&M AgriLife/External Hard Drive/Texas_A&M_Research/014_Hayden_Roberts/Alligator_Gar_Comparison/Final/Data")
setwd("C:/Users/hayden.roberts/OneDrive - Texas A&M AgriLife/Working/Desktop/Research/Chapter 1/BR_TR_study/Code/Final/Code_Data_Map_Pack_1_20_25")


#Load/install libraries
{library(gridExtra)
library(grid)
library(ggplot2)
library(MuMIn)
library(ggpubr)
library(lattice)
library(moments)
library(readxl)
library(riverdist)
library(sp)
library(qpcR)
library(plyr)
library(plotrix)
library(devtools)
library(fishmove)
library(mgcv)
library(lme4)
library(ggeffects)
library(tidyr)
library(glmtoolbox)
library(scales)
  } 

###Figures are currently annotated, if you want to export new ones just take the # off of a given figure###


###OBJECTIVE ONE, FINE AND COARSE SCALE KURTOSIS###

#SCRIPT ONE, EXTRACT ALG MOVEMENT----

##Load ALG Trinity Data
rm(list = ls())
list.files()
ALG_TR<-read_xlsx("AlG_BR_TR_Master_5_23_24.xlsx"  ,sheet = 1)


##Remove duplicate events for a single fish
ALG_TR<-ALG_TR[-c(21,39,45,60,67,68,71,73,76,86,108,148,158,168,186,187,202,203),]


##Remove individuals that were not relocated
ALG_TR<-ALG_TR[-c(1,2,36,46,102,137,192,193),]


##TR River Geometry----
##set projection and load shapefile
TR<-"+proj=utm +zone=15 +ellps=GRS80 +datum=NAD83 +units=m +no_defs"
TR_Riv<-line2network(layer="TR_Study_Line_for_R",reproject=TR)

##plot study area
plot(x=TR_Riv)

##Clean up river geometry, run next line and then select the following options below
TR_New<-cleanup(TR_Riv)
y
n
3
89315
y
n
n

##Transform GPS data to River segment and vertex format and plot
TR2<-xy2segvert(x=ALG_TR$Longitude, y=ALG_TR$Latitude, rivers=TR_New)
head(TR2)

riverpoints(seg=TR2$seg, vert=TR2$vert, rivers=TR_New, pch=15, 
            col="blue")

##Extract dispersal data for each individual----
{

Fish_4.1<-riverdistancematbysurvey(indiv=4.1, unique=ALG_TR$Fish_ID, survey=ALG_TR$Event,seg=TR2$seg, vert=TR2$vert, rivers=TR_New, full=FALSE)[,1]

Fish_17.1<-riverdistancematbysurvey(indiv=17.1, unique=ALG_TR$Fish_ID, survey=ALG_TR$Event,seg=TR2$seg, vert=TR2$vert, rivers=TR_New, full=FALSE)[,1]

Fish_18.1<-riverdistancematbysurvey(indiv=18.1, unique=ALG_TR$Fish_ID, survey=ALG_TR$Event,seg=TR2$seg, vert=TR2$vert, rivers=TR_New, full=FALSE)[,1]

Fish_19.1<-riverdistancematbysurvey(indiv=19.1, unique=ALG_TR$Fish_ID, survey=ALG_TR$Event,seg=TR2$seg, vert=TR2$vert, rivers=TR_New, full=FALSE)[,1]

Fish_32.1<-riverdistancematbysurvey(indiv=32.1, unique=ALG_TR$Fish_ID, survey=ALG_TR$Event,seg=TR2$seg, vert=TR2$vert, rivers=TR_New, full=FALSE)[,1]

Fish_33.1<-riverdistancematbysurvey(indiv=33.1, unique=ALG_TR$Fish_ID, survey=ALG_TR$Event,seg=TR2$seg, vert=TR2$vert, rivers=TR_New, full=FALSE)[,1]

Fish_47.1<-riverdistancematbysurvey(indiv=47.1, unique=ALG_TR$Fish_ID, survey=ALG_TR$Event,seg=TR2$seg, vert=TR2$vert, rivers=TR_New, full=FALSE)[,1]

Fish_48.1<-riverdistancematbysurvey(indiv=48.1, unique=ALG_TR$Fish_ID, survey=ALG_TR$Event,seg=TR2$seg, vert=TR2$vert, rivers=TR_New, full=FALSE)[,1]

Fish_49.1<-riverdistancematbysurvey(indiv=49.1, unique=ALG_TR$Fish_ID, survey=ALG_TR$Event,seg=TR2$seg, vert=TR2$vert, rivers=TR_New, full=FALSE)[,1]

Fish_63.1<-riverdistancematbysurvey(indiv=63.1, unique=ALG_TR$Fish_ID, survey=ALG_TR$Event,seg=TR2$seg, vert=TR2$vert, rivers=TR_New, full=FALSE)[,1]

Fish_64.1<-riverdistancematbysurvey(indiv=64.1, unique=ALG_TR$Fish_ID, survey=ALG_TR$Event,seg=TR2$seg, vert=TR2$vert, rivers=TR_New, full=FALSE)[,1]

Fish_77.1<-riverdistancematbysurvey(indiv=77.1, unique=ALG_TR$Fish_ID, survey=ALG_TR$Event,seg=TR2$seg, vert=TR2$vert, rivers=TR_New, full=FALSE)[,1]

Fish_78.1<-riverdistancematbysurvey(indiv=78.1, unique=ALG_TR$Fish_ID, survey=ALG_TR$Event,seg=TR2$seg, vert=TR2$vert, rivers=TR_New, full=FALSE)[,1]

Fish_79.1<-riverdistancematbysurvey(indiv=79.1, unique=ALG_TR$Fish_ID, survey=ALG_TR$Event,seg=TR2$seg, vert=TR2$vert, rivers=TR_New, full=FALSE)[,1]

Fish_79.2<-riverdistancematbysurvey(indiv=79.2, unique=ALG_TR$Fish_ID, survey=ALG_TR$Event,seg=TR2$seg, vert=TR2$vert, rivers=TR_New, full=FALSE)[,1]

Fish_92.1<-riverdistancematbysurvey(indiv=92.1, unique=ALG_TR$Fish_ID, survey=ALG_TR$Event,seg=TR2$seg, vert=TR2$vert, rivers=TR_New, full=FALSE)[,1]

Fish_93.1<-riverdistancematbysurvey(indiv=93.1, unique=ALG_TR$Fish_ID, survey=ALG_TR$Event,seg=TR2$seg, vert=TR2$vert, rivers=TR_New, full=FALSE)[,1]

Fish_94.1<-riverdistancematbysurvey(indiv=94.1, unique=ALG_TR$Fish_ID, survey=ALG_TR$Event,seg=TR2$seg, vert=TR2$vert, rivers=TR_New, full=FALSE)[,1]

Fish_107.1<-riverdistancematbysurvey(indiv=107.1, unique=ALG_TR$Fish_ID, survey=ALG_TR$Event,seg=TR2$seg, vert=TR2$vert, rivers=TR_New, full=FALSE)[,1]

Fish_108.1<-riverdistancematbysurvey(indiv=108.1, unique=ALG_TR$Fish_ID, survey=ALG_TR$Event,seg=TR2$seg, vert=TR2$vert, rivers=TR_New, full=FALSE)[,1]

Fish_109.1<-riverdistancematbysurvey(indiv=109.1, unique=ALG_TR$Fish_ID, survey=ALG_TR$Event,seg=TR2$seg, vert=TR2$vert, rivers=TR_New, full=FALSE)[,1]

Fish_123.1<-riverdistancematbysurvey(indiv=123.1, unique=ALG_TR$Fish_ID, survey=ALG_TR$Event,seg=TR2$seg, vert=TR2$vert, rivers=TR_New, full=FALSE)[,1]

Fish_124.1<-riverdistancematbysurvey(indiv=124.1, unique=ALG_TR$Fish_ID, survey=ALG_TR$Event,seg=TR2$seg, vert=TR2$vert, rivers=TR_New, full=FALSE)[,1]

Fish_137.1<-riverdistancematbysurvey(indiv=137.1, unique=ALG_TR$Fish_ID, survey=ALG_TR$Event,seg=TR2$seg, vert=TR2$vert, rivers=TR_New, full=FALSE)[,1]

Fish_138.1<-riverdistancematbysurvey(indiv=138.1, unique=ALG_TR$Fish_ID, survey=ALG_TR$Event,seg=TR2$seg, vert=TR2$vert, rivers=TR_New, full=FALSE)[,1]

Fish_139.1<-riverdistancematbysurvey(indiv=139.1, unique=ALG_TR$Fish_ID, survey=ALG_TR$Event,seg=TR2$seg, vert=TR2$vert, rivers=TR_New, full=FALSE)[,1]

Fish_152.1<-riverdistancematbysurvey(indiv=152.1, unique=ALG_TR$Fish_ID, survey=ALG_TR$Event,seg=TR2$seg, vert=TR2$vert, rivers=TR_New, full=FALSE)[,1]

Fish_154.1<-riverdistancematbysurvey(indiv=154.1, unique=ALG_TR$Fish_ID, survey=ALG_TR$Event,seg=TR2$seg, vert=TR2$vert, rivers=TR_New, full=FALSE)[,1]

Fish_167.1<-riverdistancematbysurvey(indiv=167.1, unique=ALG_TR$Fish_ID, survey=ALG_TR$Event,seg=TR2$seg, vert=TR2$vert, rivers=TR_New, full=FALSE)[,1]

Fish_168.1<-riverdistancematbysurvey(indiv=168.1, unique=ALG_TR$Fish_ID, survey=ALG_TR$Event,seg=TR2$seg, vert=TR2$vert, rivers=TR_New, full=FALSE)[,1]

Fish_169.1<-riverdistancematbysurvey(indiv=169.1, unique=ALG_TR$Fish_ID, survey=ALG_TR$Event,seg=TR2$seg, vert=TR2$vert, rivers=TR_New, full=FALSE)[,1]

Fish_182.1<-riverdistancematbysurvey(indiv=182.1, unique=ALG_TR$Fish_ID, survey=ALG_TR$Event,seg=TR2$seg, vert=TR2$vert, rivers=TR_New, full=FALSE)[,1]

Fish_183.1<-riverdistancematbysurvey(indiv=183.1, unique=ALG_TR$Fish_ID, survey=ALG_TR$Event,seg=TR2$seg, vert=TR2$vert, rivers=TR_New, full=FALSE)[,1]

Fish_184.1<-riverdistancematbysurvey(indiv=184.1, unique=ALG_TR$Fish_ID, survey=ALG_TR$Event,seg=TR2$seg, vert=TR2$vert, rivers=TR_New, full=FALSE)[,1]

Fish_197.1<-riverdistancematbysurvey(indiv=197.1, unique=ALG_TR$Fish_ID, survey=ALG_TR$Event,seg=TR2$seg, vert=TR2$vert, rivers=TR_New, full=FALSE)[,1]

Fish_198.1<-riverdistancematbysurvey(indiv=198.1, unique=ALG_TR$Fish_ID, survey=ALG_TR$Event,seg=TR2$seg, vert=TR2$vert, rivers=TR_New, full=FALSE)[,1]

Fish_199.1<-riverdistancematbysurvey(indiv=199.1, unique=ALG_TR$Fish_ID, survey=ALG_TR$Event,seg=TR2$seg, vert=TR2$vert, rivers=TR_New, full=FALSE)[,1]

Fish_214.1<-riverdistancematbysurvey(indiv=214.1, unique=ALG_TR$Fish_ID, survey=ALG_TR$Event,seg=TR2$seg, vert=TR2$vert, rivers=TR_New, full=FALSE)[,1]

Fish_227.1<-riverdistancematbysurvey(indiv=227.1, unique=ALG_TR$Fish_ID, survey=ALG_TR$Event,seg=TR2$seg, vert=TR2$vert, rivers=TR_New, full=FALSE)[,1]

Fish_228.1<-riverdistancematbysurvey(indiv=228.1, unique=ALG_TR$Fish_ID, survey=ALG_TR$Event,seg=TR2$seg, vert=TR2$vert, rivers=TR_New, full=FALSE)[,1]

Fish_229.1<-riverdistancematbysurvey(indiv=229.1, unique=ALG_TR$Fish_ID, survey=ALG_TR$Event,seg=TR2$seg, vert=TR2$vert, rivers=TR_New, full=FALSE)[,1]

Fish_242.1<-riverdistancematbysurvey(indiv=242.1, unique=ALG_TR$Fish_ID, survey=ALG_TR$Event,seg=TR2$seg, vert=TR2$vert, rivers=TR_New, full=FALSE)[,1]

Fish_243.1<-riverdistancematbysurvey(indiv=243.1, unique=ALG_TR$Fish_ID, survey=ALG_TR$Event,seg=TR2$seg, vert=TR2$vert, rivers=TR_New, full=FALSE)[,1]
}

##Extract displacement data for each individual----

{

#
Fish_4.1_dis<-riverdistancematbysurvey(indiv=4.1, unique=ALG_TR$Fish_ID, survey=ALG_TR$Event, seg=TR2$seg, vert=TR2$vert, rivers=TR_New, full=FALSE)
Dis_4.1<-c(0,Fish_4.1_dis[2,1],Fish_4.1_dis[3,2],Fish_4.1_dis[4,3],Fish_4.1_dis[5,4])

#
Fish_17.1_dis<-riverdistancematbysurvey(indiv=17.1, unique=ALG_TR$Fish_ID, survey=ALG_TR$Event,seg=TR2$seg, vert=TR2$vert, rivers=TR_New, full=FALSE)
Dis_17.1<-c(0,Fish_17.1_dis[2,1],Fish_17.1_dis[3,2],Fish_17.1_dis[4,3],Fish_17.1_dis[5,4])

#
Fish_18.1_dis<-riverdistancematbysurvey(indiv=18.1, unique=ALG_TR$Fish_ID, survey=ALG_TR$Event,seg=TR2$seg, vert=TR2$vert, rivers=TR_New, full=FALSE)
Dis_18.1<-c(0,Fish_18.1_dis[2,1],Fish_18.1_dis[3,2],Fish_18.1_dis[4,3],Fish_18.1_dis[5,4],Fish_18.1_dis[6,5])

#
Fish_19.1_dis<-riverdistancematbysurvey(indiv=19.1, unique=ALG_TR$Fish_ID, survey=ALG_TR$Event,seg=TR2$seg, vert=TR2$vert, rivers=TR_New, full=FALSE)
Dis_19.1<-c(0,Fish_19.1_dis[2,1],Fish_19.1_dis[3,2],Fish_19.1_dis[4,3])

#
Fish_32.1_dis<-riverdistancematbysurvey(indiv=32.1, unique=ALG_TR$Fish_ID, survey=ALG_TR$Event,seg=TR2$seg, vert=TR2$vert, rivers=TR_New, full=FALSE)
Dis_32.1<-c(0,Fish_32.1_dis[2,1],Fish_32.1_dis[3,2],Fish_32.1_dis[4,3],Fish_32.1_dis[5,4],Fish_32.1_dis[6,5],Fish_32.1_dis[7,6])

#
Fish_33.1_dis<-riverdistancematbysurvey(indiv=33.1, unique=ALG_TR$Fish_ID, survey=ALG_TR$Event, seg=TR2$seg, vert=TR2$vert, rivers=TR_New, full=FALSE)
Dis_33.1<-c(0,Fish_33.1_dis[2,1],Fish_33.1_dis[3,2],Fish_33.1_dis[4,3],Fish_33.1_dis[5,4],Fish_33.1_dis[6,5])

#
Fish_47.1_dis<-riverdistancematbysurvey(indiv=47.1, unique=ALG_TR$Fish_ID, survey=ALG_TR$Event, seg=TR2$seg, vert=TR2$vert, rivers=TR_New, full=FALSE)
Dis_47.1<-c(0,Fish_47.1_dis[2,1])

#
Fish_48.1_dis<-riverdistancematbysurvey(indiv=48.1, unique=ALG_TR$Fish_ID, survey=ALG_TR$Event, seg=TR2$seg, vert=TR2$vert, rivers=TR_New, full=FALSE)
Dis_48.1<-c(0,Fish_48.1_dis[2,1],Fish_48.1_dis[3,2],Fish_48.1_dis[4,3])

#
Fish_49.1_dis<-riverdistancematbysurvey(indiv=49.1, unique=ALG_TR$Fish_ID, survey=ALG_TR$Event,seg=TR2$seg, vert=TR2$vert, rivers=TR_New, full=FALSE)
Dis_49.1<-c(0,Fish_49.1_dis[2,1],Fish_49.1_dis[3,2])

#
Fish_63.1_dis<-riverdistancematbysurvey(indiv=63.1, unique=ALG_TR$Fish_ID, survey=ALG_TR$Event,seg=TR2$seg, vert=TR2$vert, rivers=TR_New, full=FALSE)
Dis_63.1<-c(0,Fish_63.1_dis[2,1],Fish_63.1_dis[3,2])

#
Fish_64.1_dis<-riverdistancematbysurvey(indiv=64.1, unique=ALG_TR$Fish_ID, survey=ALG_TR$Event,seg=TR2$seg, vert=TR2$vert, rivers=TR_New, full=FALSE)
Dis_64.1<-c(0,Fish_64.1_dis[2,1],Fish_64.1_dis[3,2],Fish_64.1_dis[4,3],Fish_64.1_dis[5,4])

#
Fish_77.1_dis<-riverdistancematbysurvey(indiv=77.1, unique=ALG_TR$Fish_ID, survey=ALG_TR$Event, seg=TR2$seg, vert=TR2$vert, rivers=TR_New, full=FALSE)
Dis_77.1<-c(0,Fish_77.1_dis[2,1],Fish_77.1_dis[3,2])

#
Fish_78.1_dis<-riverdistancematbysurvey(indiv=78.1, unique=ALG_TR$Fish_ID, survey=ALG_TR$Event,seg=TR2$seg, vert=TR2$vert, rivers=TR_New, full=FALSE)
Dis_78.1<-c(0,Fish_78.1_dis[2,1],Fish_78.1_dis[3,2],Fish_78.1_dis[4,3])

#
Fish_79.1_dis<-riverdistancematbysurvey(indiv=79.1, unique=ALG_TR$Fish_ID, survey=ALG_TR$Event,seg=TR2$seg, vert=TR2$vert, rivers=TR_New, full=FALSE)
Dis_79.1<-c(0,Fish_79.1_dis[2,1],Fish_79.1_dis[3,2],Fish_79.1_dis[4,3],Fish_79.1_dis[5,4])

#
Fish_79.2_dis<-riverdistancematbysurvey(indiv=79.2, unique=ALG_TR$Fish_ID, survey=ALG_TR$Event, seg=TR2$seg, vert=TR2$vert, rivers=TR_New, full=FALSE)
Dis_79.2<-c(0,Fish_79.2_dis[2,1],Fish_79.2_dis[3,2],Fish_79.2_dis[4,3],Fish_79.2_dis[5,4])

#
Fish_92.1_dis<-riverdistancematbysurvey(indiv=92.1, unique=ALG_TR$Fish_ID, survey=ALG_TR$Event,seg=TR2$seg, vert=TR2$vert, rivers=TR_New, full=FALSE)
Dis_92.1<-c(0,Fish_92.1_dis[2,1],Fish_92.1_dis[3,2],Fish_92.1_dis[4,3])

#
Fish_93.1_dis<-riverdistancematbysurvey(indiv=93.1, unique=ALG_TR$Fish_ID, survey=ALG_TR$Event,seg=TR2$seg, vert=TR2$vert, rivers=TR_New, full=FALSE)
Dis_93.1<-c(0,Fish_93.1_dis[2,1])

#
Fish_94.1_dis<-riverdistancematbysurvey(indiv=94.1, unique=ALG_TR$Fish_ID, survey=ALG_TR$Event, seg=TR2$seg, vert=TR2$vert, rivers=TR_New, full=FALSE)
Dis_94.1<-c(0,Fish_94.1_dis[2,1],Fish_94.1_dis[3,2],Fish_94.1_dis[4,3],Fish_94.1_dis[5,4],Fish_94.1_dis[6,5],Fish_94.1_dis[7,6])

#
Fish_107.1_dis<-riverdistancematbysurvey(indiv=107.1, unique=ALG_TR$Fish_ID, survey=ALG_TR$Event, seg=TR2$seg, vert=TR2$vert, rivers=TR_New, full=FALSE)
Dis_107.1<-c(0,Fish_107.1_dis[2,1],Fish_107.1_dis[3,2],Fish_107.1_dis[4,3],Fish_107.1_dis[5,4],Fish_107.1_dis[6,5],Fish_107.1_dis[7,6])

#
Fish_108.1_dis<-riverdistancematbysurvey(indiv=108.1, unique=ALG_TR$Fish_ID, survey=ALG_TR$Event,seg=TR2$seg, vert=TR2$vert, rivers=TR_New, full=FALSE)
Dis_108.1<-c(0,Fish_108.1_dis[2,1],Fish_108.1_dis[3,2],Fish_108.1_dis[4,3],Fish_108.1_dis[5,4],Fish_108.1_dis[6,5],Fish_108.1_dis[7,6])

#
Fish_109.1_dis<-riverdistancematbysurvey(indiv=109.1, unique=ALG_TR$Fish_ID, survey=ALG_TR$Event,seg=TR2$seg, vert=TR2$vert, rivers=TR_New, full=FALSE)
Dis_109.1<-c(0,Fish_109.1_dis[2,1],Fish_109.1_dis[3,2])

#
Fish_123.1_dis<-riverdistancematbysurvey(indiv=123.1, unique=ALG_TR$Fish_ID, survey=ALG_TR$Event, seg=TR2$seg, vert=TR2$vert, rivers=TR_New, full=FALSE)
Dis_123.1<-c(0,Fish_123.1_dis[2,1],Fish_123.1_dis[3,2])

#
Fish_124.1_dis<-riverdistancematbysurvey(indiv=124.1, unique=ALG_TR$Fish_ID, survey=ALG_TR$Event,seg=TR2$seg, vert=TR2$vert, rivers=TR_New, full=FALSE)
Dis_124.1<-c(0,Fish_124.1_dis[2,1],Fish_124.1_dis[3,2],Fish_124.1_dis[4,3],Fish_124.1_dis[5,4])

#
Fish_137.1_dis<-riverdistancematbysurvey(indiv=137.1, unique=ALG_TR$Fish_ID, survey=ALG_TR$Event,seg=TR2$seg, vert=TR2$vert, rivers=TR_New, full=FALSE)
Dis_137.1<-c(0,Fish_137.1_dis[2,1],Fish_137.1_dis[3,2],Fish_137.1_dis[4,3],Fish_137.1_dis[5,4],Fish_137.1_dis[6,5])

#
Fish_138.1_dis<-riverdistancematbysurvey(indiv=138.1, unique=ALG_TR$Fish_ID, survey=ALG_TR$Event, seg=TR2$seg, vert=TR2$vert, rivers=TR_New, full=FALSE)
Dis_138.1<-c(0,Fish_138.1_dis[2,1],Fish_138.1_dis[3,2],Fish_138.1_dis[4,3],Fish_138.1_dis[5,4],Fish_138.1_dis[6,5])

#
Fish_139.1_dis<-riverdistancematbysurvey(indiv=139.1, unique=ALG_TR$Fish_ID, survey=ALG_TR$Event, seg=TR2$seg, vert=TR2$vert, rivers=TR_New, full=FALSE)
Dis_139.1<-c(0,Fish_139.1_dis[2,1],Fish_139.1_dis[3,2],Fish_139.1_dis[4,3],Fish_139.1_dis[5,4],Fish_139.1_dis[6,5],Fish_139.1_dis[7,6],Fish_139.1_dis[8,7],Fish_139.1_dis[9,8])

#
Fish_152.1_dis<-riverdistancematbysurvey(indiv=152.1, unique=ALG_TR$Fish_ID, survey=ALG_TR$Event, seg=TR2$seg, vert=TR2$vert, rivers=TR_New, full=FALSE)
Dis_152.1<-c(0,Fish_152.1_dis[2,1],Fish_152.1_dis[3,2],Fish_152.1_dis[4,3],Fish_152.1_dis[5,4])

#
Fish_154.1_dis<-riverdistancematbysurvey(indiv=154.1, unique=ALG_TR$Fish_ID, survey=ALG_TR$Event,seg=TR2$seg, vert=TR2$vert, rivers=TR_New, full=FALSE)
Dis_154.1<-c(0,Fish_154.1_dis[2,1],Fish_154.1_dis[3,2],Fish_154.1_dis[4,3])

#
Fish_167.1_dis<-riverdistancematbysurvey(indiv=167.1, unique=ALG_TR$Fish_ID, survey=ALG_TR$Event, seg=TR2$seg, vert=TR2$vert, rivers=TR_New, full=FALSE)
Dis_167.1<-c(0,Fish_167.1_dis[2,1],Fish_167.1_dis[3,2],Fish_167.1_dis[4,3])

#
Fish_168.1_dis<-riverdistancematbysurvey(indiv=168.1, unique=ALG_TR$Fish_ID, survey=ALG_TR$Event,seg=TR2$seg, vert=TR2$vert, rivers=TR_New, full=FALSE)
Dis_168.1<-c(0,Fish_168.1_dis[2,1],Fish_168.1_dis[3,2],Fish_168.1_dis[4,3],Fish_168.1_dis[5,4],Fish_168.1_dis[6,5])

#
Fish_169.1_dis<-riverdistancematbysurvey(indiv=169.1, unique=ALG_TR$Fish_ID, survey=ALG_TR$Event, seg=TR2$seg, vert=TR2$vert, rivers=TR_New, full=FALSE)
Dis_169.1<-c(0,Fish_169.1_dis[2,1],Fish_169.1_dis[3,2],Fish_169.1_dis[4,3])

#
Fish_182.1_dis<-riverdistancematbysurvey(indiv=182.1, unique=ALG_TR$Fish_ID, survey=ALG_TR$Event,seg=TR2$seg, vert=TR2$vert, rivers=TR_New, full=FALSE)
Dis_182.1<-c(0,Fish_182.1_dis[2,1],Fish_182.1_dis[3,2],Fish_182.1_dis[4,3])

#
Fish_183.1_dis<-riverdistancematbysurvey(indiv=183.1, unique=ALG_TR$Fish_ID, survey=ALG_TR$Event, seg=TR2$seg, vert=TR2$vert, rivers=TR_New, full=FALSE)
Dis_183.1<-c(0,Fish_183.1_dis[2,1],Fish_183.1_dis[3,2],Fish_183.1_dis[4,3],Fish_183.1_dis[5,4],Fish_183.1_dis[6,5],Fish_183.1_dis[7,6])

#
Fish_184.1_dis<-riverdistancematbysurvey(indiv=184.1, unique=ALG_TR$Fish_ID, survey=ALG_TR$Event, seg=TR2$seg, vert=TR2$vert, rivers=TR_New, full=FALSE)
Dis_184.1<-c(0,Fish_184.1_dis[2,1],Fish_184.1_dis[3,2],Fish_184.1_dis[4,3],Fish_184.1_dis[5,4],Fish_184.1_dis[6,5])

#
Fish_197.1_dis<-riverdistancematbysurvey(indiv=197.1, unique=ALG_TR$Fish_ID, survey=ALG_TR$Event, seg=TR2$seg, vert=TR2$vert, rivers=TR_New, full=FALSE)
Dis_197.1<-c(0,Fish_197.1_dis[2,1],Fish_197.1_dis[3,2],Fish_197.1_dis[4,3],Fish_197.1_dis[5,4],Fish_197.1_dis[6,5],Fish_197.1_dis[7,6])

#
Fish_198.1_dis<-riverdistancematbysurvey(indiv=198.1, unique=ALG_TR$Fish_ID, survey=ALG_TR$Event,seg=TR2$seg, vert=TR2$vert, rivers=TR_New, full=FALSE)
Dis_198.1<-c(0,Fish_198.1_dis[2,1],Fish_198.1_dis[3,2],Fish_198.1_dis[4,3],Fish_198.1_dis[5,4],Fish_198.1_dis[6,5])

#
Fish_199.1_dis<-riverdistancematbysurvey(indiv=199.1, unique=ALG_TR$Fish_ID, survey=ALG_TR$Event,seg=TR2$seg, vert=TR2$vert, rivers=TR_New, full=FALSE)
Dis_199.1<-c(0,Fish_199.1_dis[2,1],Fish_199.1_dis[3,2],Fish_199.1_dis[4,3],Fish_199.1_dis[5,4],Fish_199.1_dis[6,5])

#
Fish_214.1_dis<-riverdistancematbysurvey(indiv=214.1, unique=ALG_TR$Fish_ID, survey=ALG_TR$Event,seg=TR2$seg, vert=TR2$vert, rivers=TR_New, full=FALSE)
Dis_214.1<-c(0,Fish_214.1_dis[2,1],Fish_214.1_dis[3,2],Fish_214.1_dis[4,3])

#
Fish_227.1_dis<-riverdistancematbysurvey(indiv=227.1, unique=ALG_TR$Fish_ID, survey=ALG_TR$Event,seg=TR2$seg, vert=TR2$vert, rivers=TR_New, full=FALSE)
Dis_227.1<-c(0,Fish_227.1_dis[2,1],Fish_227.1_dis[3,2],Fish_227.1_dis[4,3],Fish_227.1_dis[5,4],Fish_227.1_dis[6,5])

#
Fish_228.1_dis<-riverdistancematbysurvey(indiv=228.1, unique=ALG_TR$Fish_ID, survey=ALG_TR$Event,seg=TR2$seg, vert=TR2$vert, rivers=TR_New, full=FALSE)
Dis_228.1<-c(0,Fish_228.1_dis[2,1])

#
Fish_229.1_dis<-riverdistancematbysurvey(indiv=229.1, unique=ALG_TR$Fish_ID, survey=ALG_TR$Event,seg=TR2$seg, vert=TR2$vert, rivers=TR_New, full=FALSE)
Dis_229.1<-c(0,Fish_229.1_dis[2,1],Fish_229.1_dis[3,2],Fish_229.1_dis[4,3])

#
Fish_242.1_dis<-riverdistancematbysurvey(indiv=242.1, unique=ALG_TR$Fish_ID, survey=ALG_TR$Event,seg=TR2$seg, vert=TR2$vert, rivers=TR_New, full=FALSE)
Dis_242.1<-c(0,Fish_242.1_dis[2,1],Fish_242.1_dis[3,2],Fish_242.1_dis[4,3],Fish_242.1_dis[5,4])

#
Fish_243.1_dis<-riverdistancematbysurvey(indiv=243.1, unique=ALG_TR$Fish_ID, survey=ALG_TR$Event,seg=TR2$seg, vert=TR2$vert, rivers=TR_New, full=FALSE)
Dis_243.1<-c(0,Fish_243.1_dis[2,1],Fish_243.1_dis[3,2],Fish_243.1_dis[4,3])

}

##Create dataframe with all fish dispersal data TR----
df<-as.data.frame(qpcR:::cbind.na(Fish_4.1,Fish_17.1,Fish_18.1,Fish_19.1,Fish_32.1,Fish_33.1,
                                    Fish_47.1,Fish_48.1,Fish_49.1,Fish_63.1,Fish_64.1,Fish_77.1,
                                    Fish_78.1,Fish_79.1,Fish_79.2,Fish_92.1,Fish_93.1,Fish_94.1,
                                    Fish_107.1,Fish_108.1,Fish_109.1,Fish_123.1,Fish_124.1,Fish_137.1,
                                    Fish_138.1,Fish_139.1,Fish_152.1,Fish_154.1,Fish_167.1,Fish_168.1,Fish_169.1,
                                    Fish_182.1,Fish_183.1,Fish_184.1,Fish_197.1,Fish_198.1,Fish_199.1,Fish_214.1,
                                    Fish_227.1,Fish_228.1,Fish_229.1,Fish_242.1,Fish_243.1))
                         

df_move<-stack(df)
df_move
Move_Col<-na.omit(df_move)
Move_Col

##Create dataframe with all fish displacement data TR----
df_1<-as.data.frame(qpcR:::cbind.na(Dis_4.1,Dis_17.1,Dis_18.1,Dis_19.1,Dis_32.1,Dis_33.1,
                                  Dis_47.1,Dis_48.1,Dis_49.1,Dis_63.1,Dis_64.1,Dis_77.1,
                                  Dis_78.1,Dis_79.1,Dis_79.2,Dis_92.1,Dis_93.1,Dis_94.1,
                                  Dis_107.1,Dis_108.1,Dis_109.1,Dis_123.1,Dis_124.1,Dis_137.1,
                                  Dis_138.1,Dis_139.1,Dis_152.1,Dis_154.1,Dis_167.1,Dis_168.1,Dis_169.1,
                                  Dis_182.1,Dis_183.1,Dis_184.1,Dis_197.1,Dis_198.1,Dis_199.1,Dis_214.1,
                                  Dis_227.1,Dis_228.1,Dis_229.1,Dis_242.1,Dis_243.1))
    
df_move_1<-stack(df_1)
Move_Col_1<-na.omit(df_move_1)
Move_Col_1


#Combine Data
ALG_TR_dis<-data.frame(ALG_TR,Move_Col[,1],Move_Col_1[,1])
names(ALG_TR_dis)<-c("Date","Time","Date_Time","T_Diff","Cum_Time","Month","Day","Year","Fish_ID"
                     ,"TL_mm","Event","Latitude","Longitude","Capture","Study","Dispersal_m","Displacement_m")


#export
#write.csv(ALG_TR_dis,"ALG_TR_Dis_5_22_24.csv")

##Load data ALG BR----
rm(list = ls())
ALG_BR<-read_xlsx("AlG_BR_TR_Master_5_23_24.xlsx"  ,sheet = 2)

##BR River Geometry----
##set projection and load shapefile
BR<-"+proj=utm +zone=14 +ellps=GRS80 +datum=NAD83 +units=m +no_defs"
BR_Riv<-line2network(layer="BR_Study_Line_for_R",reproject=BR)

##plot study area
plot(x=BR_Riv)


##Clean up river geometry, run line 44 and then select the following in this order...
### y , n , 1 , 1, y , n , n ###
BR_New<-cleanup(BR_Riv)
y
n
1
1
y
n
n

##Transform GPS data to River segment and vertex format and plot
BR2<-xy2segvert(x=ALG_BR$Longitude, y=ALG_BR$Latitude, rivers=BR_New)
head(BR2)

riverpoints(seg=BR2$seg, vert=BR2$vert, rivers=BR_New, pch=15, 
            col="blue")

##Extract dispersal data----
{
  Fish_6<-riverdistancematbysurvey(indiv=6, unique=ALG_BR$Fish_ID, survey=ALG_BR$Event,seg=BR2$seg, vert=BR2$vert, rivers=BR_New, full=FALSE)[,1]
  
  Fish_7<-riverdistancematbysurvey(indiv=7, unique=ALG_BR$Fish_ID, survey=ALG_BR$Event,seg=BR2$seg, vert=BR2$vert, rivers=BR_New, full=FALSE)[,1]
  
  Fish_9<-riverdistancematbysurvey(indiv=9, unique=ALG_BR$Fish_ID, survey=ALG_BR$Event,seg=BR2$seg, vert=BR2$vert, rivers=BR_New, full=FALSE)[,1]
  
  Fish_10<-riverdistancematbysurvey(indiv=10, unique=ALG_BR$Fish_ID, survey=ALG_BR$Event,seg=BR2$seg, vert=BR2$vert, rivers=BR_New, full=FALSE)[,1]
  
  Fish_17<-riverdistancematbysurvey(indiv=17, unique=ALG_BR$Fish_ID, survey=ALG_BR$Event,seg=BR2$seg, vert=BR2$vert, rivers=BR_New, full=FALSE)[,1]
  
  Fish_18<-riverdistancematbysurvey(indiv=18, unique=ALG_BR$Fish_ID, survey=ALG_BR$Event,seg=BR2$seg, vert=BR2$vert, rivers=BR_New, full=FALSE)[,1]
  
  Fish_21<-riverdistancematbysurvey(indiv=21, unique=ALG_BR$Fish_ID, survey=ALG_BR$Event,seg=BR2$seg, vert=BR2$vert, rivers=BR_New, full=FALSE)[,1]
  
  Fish_25<-riverdistancematbysurvey(indiv=25, unique=ALG_BR$Fish_ID, survey=ALG_BR$Event,seg=BR2$seg, vert=BR2$vert, rivers=BR_New, full=FALSE)[,1]
  
  Fish_87<-riverdistancematbysurvey(indiv=87, unique=ALG_BR$Fish_ID, survey=ALG_BR$Event,seg=BR2$seg, vert=BR2$vert, rivers=BR_New, full=FALSE)[,1]
  
  Fish_91<-riverdistancematbysurvey(indiv=91, unique=ALG_BR$Fish_ID, survey=ALG_BR$Event,seg=BR2$seg, vert=BR2$vert, rivers=BR_New, full=FALSE)[,1]
  
  Fish_96<-riverdistancematbysurvey(indiv=96, unique=ALG_BR$Fish_ID, survey=ALG_BR$Event,seg=BR2$seg, vert=BR2$vert, rivers=BR_New, full=FALSE)[,1]
  
  Fish_99<-riverdistancematbysurvey(indiv=99, unique=ALG_BR$Fish_ID, survey=ALG_BR$Event,seg=BR2$seg, vert=BR2$vert, rivers=BR_New, full=FALSE)[,1]
  
  Fish_100<-riverdistancematbysurvey(indiv=100, unique=ALG_BR$Fish_ID, survey=ALG_BR$Event,seg=BR2$seg, vert=BR2$vert, rivers=BR_New, full=FALSE)[,1]
  
  Fish_108<-riverdistancematbysurvey(indiv=108, unique=ALG_BR$Fish_ID, survey=ALG_BR$Event,seg=BR2$seg, vert=BR2$vert, rivers=BR_New, full=FALSE)[,1]
  
  Fish_109<-riverdistancematbysurvey(indiv=109, unique=ALG_BR$Fish_ID, survey=ALG_BR$Event,seg=BR2$seg, vert=BR2$vert, rivers=BR_New, full=FALSE)[,1]
  
  Fish_110<-riverdistancematbysurvey(indiv=110, unique=ALG_BR$Fish_ID, survey=ALG_BR$Event,seg=BR2$seg, vert=BR2$vert, rivers=BR_New, full=FALSE)[,1]
  
  Fish_111<-riverdistancematbysurvey(indiv=111, unique=ALG_BR$Fish_ID, survey=ALG_BR$Event,seg=BR2$seg, vert=BR2$vert, rivers=BR_New, full=FALSE)[,1]
  
  Fish_112<-riverdistancematbysurvey(indiv=112, unique=ALG_BR$Fish_ID, survey=ALG_BR$Event,seg=BR2$seg, vert=BR2$vert, rivers=BR_New, full=FALSE)[,1]
  
  Fish_113<-riverdistancematbysurvey(indiv=113, unique=ALG_BR$Fish_ID, survey=ALG_BR$Event,seg=BR2$seg, vert=BR2$vert, rivers=BR_New, full=FALSE)[,1]
  
  Fish_114<-riverdistancematbysurvey(indiv=114, unique=ALG_BR$Fish_ID, survey=ALG_BR$Event,seg=BR2$seg, vert=BR2$vert, rivers=BR_New, full=FALSE)[,1]
  
  Fish_115<-riverdistancematbysurvey(indiv=115, unique=ALG_BR$Fish_ID, survey=ALG_BR$Event,seg=BR2$seg, vert=BR2$vert, rivers=BR_New, full=FALSE)[,1]
  
  Fish_116<-riverdistancematbysurvey(indiv=116, unique=ALG_BR$Fish_ID, survey=ALG_BR$Event,seg=BR2$seg, vert=BR2$vert, rivers=BR_New, full=FALSE)[,1]
  
  Fish_117<-riverdistancematbysurvey(indiv=117, unique=ALG_BR$Fish_ID, survey=ALG_BR$Event,seg=BR2$seg, vert=BR2$vert, rivers=BR_New, full=FALSE)[,1]
  
  Fish_118<-riverdistancematbysurvey(indiv=118, unique=ALG_BR$Fish_ID, survey=ALG_BR$Event,seg=BR2$seg, vert=BR2$vert, rivers=BR_New, full=FALSE)[,1]
  
  Fish_119<-riverdistancematbysurvey(indiv=119, unique=ALG_BR$Fish_ID, survey=ALG_BR$Event,seg=BR2$seg, vert=BR2$vert, rivers=BR_New, full=FALSE)[,1]
  
  Fish_120<-riverdistancematbysurvey(indiv=120, unique=ALG_BR$Fish_ID, survey=ALG_BR$Event,seg=BR2$seg, vert=BR2$vert, rivers=BR_New, full=FALSE)[,1]
  
  Fish_122<-riverdistancematbysurvey(indiv=122, unique=ALG_BR$Fish_ID, survey=ALG_BR$Event,seg=BR2$seg, vert=BR2$vert, rivers=BR_New, full=FALSE)[,1]
  
  Fish_123<-riverdistancematbysurvey(indiv=123, unique=ALG_BR$Fish_ID, survey=ALG_BR$Event,seg=BR2$seg, vert=BR2$vert, rivers=BR_New, full=FALSE)[,1]
  
  Fish_124<-riverdistancematbysurvey(indiv=124, unique=ALG_BR$Fish_ID, survey=ALG_BR$Event,seg=BR2$seg, vert=BR2$vert, rivers=BR_New, full=FALSE)[,1]
  
  Fish_125<-riverdistancematbysurvey(indiv=125, unique=ALG_BR$Fish_ID, survey=ALG_BR$Event,seg=BR2$seg, vert=BR2$vert, rivers=BR_New, full=FALSE)[,1]
  
  Fish_126<-riverdistancematbysurvey(indiv=126, unique=ALG_BR$Fish_ID, survey=ALG_BR$Event,seg=BR2$seg, vert=BR2$vert, rivers=BR_New, full=FALSE)[,1]
  
  Fish_127<-riverdistancematbysurvey(indiv=127, unique=ALG_BR$Fish_ID, survey=ALG_BR$Event,seg=BR2$seg, vert=BR2$vert, rivers=BR_New, full=FALSE)[,1]
  
  Fish_128<-riverdistancematbysurvey(indiv=128, unique=ALG_BR$Fish_ID, survey=ALG_BR$Event,seg=BR2$seg, vert=BR2$vert, rivers=BR_New, full=FALSE)[,1]
  
  Fish_129<-riverdistancematbysurvey(indiv=129, unique=ALG_BR$Fish_ID, survey=ALG_BR$Event,seg=BR2$seg, vert=BR2$vert, rivers=BR_New, full=FALSE)[,1]
  
  Fish_130<-riverdistancematbysurvey(indiv=130, unique=ALG_BR$Fish_ID, survey=ALG_BR$Event,seg=BR2$seg, vert=BR2$vert, rivers=BR_New, full=FALSE)[,1]
  
  Fish_132<-riverdistancematbysurvey(indiv=132, unique=ALG_BR$Fish_ID, survey=ALG_BR$Event,seg=BR2$seg, vert=BR2$vert, rivers=BR_New, full=FALSE)[,1]
  
  Fish_133<-riverdistancematbysurvey(indiv=133, unique=ALG_BR$Fish_ID, survey=ALG_BR$Event,seg=BR2$seg, vert=BR2$vert, rivers=BR_New, full=FALSE)[,1]
  
  Fish_134<-riverdistancematbysurvey(indiv=134, unique=ALG_BR$Fish_ID, survey=ALG_BR$Event,seg=BR2$seg, vert=BR2$vert, rivers=BR_New, full=FALSE)[,1]
  
  Fish_135<-riverdistancematbysurvey(indiv=135, unique=ALG_BR$Fish_ID, survey=ALG_BR$Event,seg=BR2$seg, vert=BR2$vert, rivers=BR_New, full=FALSE)[,1]
  
  Fish_137<-riverdistancematbysurvey(indiv=137, unique=ALG_BR$Fish_ID, survey=ALG_BR$Event,seg=BR2$seg, vert=BR2$vert, rivers=BR_New, full=FALSE)[,1]
  
  Fish_138<-riverdistancematbysurvey(indiv=138, unique=ALG_BR$Fish_ID, survey=ALG_BR$Event,seg=BR2$seg, vert=BR2$vert, rivers=BR_New, full=FALSE)[,1]
  
  Fish_11525<-riverdistancematbysurvey(indiv=11525, unique=ALG_BR$Fish_ID, survey=ALG_BR$Event,seg=BR2$seg, vert=BR2$vert, rivers=BR_New, full=FALSE)[,1]
  
  Fish_11526<-riverdistancematbysurvey(indiv=11526, unique=ALG_BR$Fish_ID, survey=ALG_BR$Event,seg=BR2$seg, vert=BR2$vert, rivers=BR_New, full=FALSE)[,1]
}

##Extract displacement data---- 

{
  #
  Fish_6_dis<-riverdistancematbysurvey(indiv=6, unique=ALG_BR$Fish_ID, survey=ALG_BR$Event,seg=BR2$seg, vert=BR2$vert, rivers=BR_New, full=FALSE)
  Dis_6<-c(0,Fish_6_dis[2,1],Fish_6_dis[3,2],Fish_6_dis[4,3],Fish_6_dis[5,4])
  
  #
  Fish_7_dis<-riverdistancematbysurvey(indiv=7, unique=ALG_BR$Fish_ID, survey=ALG_BR$Event,seg=BR2$seg, vert=BR2$vert, rivers=BR_New, full=FALSE)
  Dis_7<-c(0,Fish_7_dis[2,1],Fish_7_dis[3,2],Fish_7_dis[4,3],Fish_7_dis[5,4],Fish_7_dis[6,5])

  #
  Fish_9_dis<-riverdistancematbysurvey(indiv=9, unique=ALG_BR$Fish_ID, survey=ALG_BR$Event,seg=BR2$seg, vert=BR2$vert, rivers=BR_New, full=FALSE)
  Dis_9<-c(0,Fish_9_dis[2,1],Fish_9_dis[3,2],Fish_9_dis[4,3],Fish_9_dis[5,4],Fish_9_dis[6,5])
  
  #
  Fish_10_dis<-riverdistancematbysurvey(indiv=10, unique=ALG_BR$Fish_ID, survey=ALG_BR$Event,seg=BR2$seg, vert=BR2$vert, rivers=BR_New, full=FALSE)
  Dis_10<-c(0,Fish_10_dis[2,1],Fish_10_dis[3,2],Fish_10_dis[4,3],Fish_10_dis[5,4],Fish_10_dis[6,5])
  
  #
  Fish_17_dis<-riverdistancematbysurvey(indiv=17, unique=ALG_BR$Fish_ID, survey=ALG_BR$Event,seg=BR2$seg, vert=BR2$vert, rivers=BR_New, full=FALSE)
  Dis_17<-c(0,Fish_17_dis[2,1],Fish_17_dis[3,2],Fish_17_dis[4,3],Fish_17_dis[5,4],Fish_17_dis[6,5],Fish_17_dis[7,6])
  
  #
  Fish_18_dis<-riverdistancematbysurvey(indiv=18, unique=ALG_BR$Fish_ID, survey=ALG_BR$Event,seg=BR2$seg, vert=BR2$vert, rivers=BR_New, full=FALSE)
  Dis_18<-c(0,Fish_18_dis[2,1],Fish_18_dis[3,2],Fish_18_dis[4,3],Fish_18_dis[5,4],Fish_18_dis[6,5],Fish_18_dis[7,6])
  
  #
  Fish_21_dis<-riverdistancematbysurvey(indiv=21, unique=ALG_BR$Fish_ID, survey=ALG_BR$Event,seg=BR2$seg, vert=BR2$vert, rivers=BR_New, full=FALSE)
  Dis_21<-c(0,Fish_21_dis[2,1],Fish_21_dis[3,2],Fish_21_dis[4,3],Fish_21_dis[5,4])
  
  #
  Fish_25_dis<-riverdistancematbysurvey(indiv=25, unique=ALG_BR$Fish_ID, survey=ALG_BR$Event,seg=BR2$seg, vert=BR2$vert, rivers=BR_New, full=FALSE)
  Dis_25<-c(0,Fish_25_dis[2,1],Fish_25_dis[3,2],Fish_25_dis[4,3],Fish_25_dis[5,4],Fish_25_dis[6,5],Fish_25_dis[7,6])
  
  #
  Fish_87_dis<-riverdistancematbysurvey(indiv=87, unique=ALG_BR$Fish_ID, survey=ALG_BR$Event,seg=BR2$seg, vert=BR2$vert, rivers=BR_New, full=FALSE)
  Dis_87<-c(0,Fish_87_dis[2,1],Fish_87_dis[3,2],Fish_87_dis[4,3],Fish_87_dis[5,4],Fish_87_dis[6,5],Fish_87_dis[7,6])
  
  #
  Fish_91_dis<-riverdistancematbysurvey(indiv=91, unique=ALG_BR$Fish_ID, survey=ALG_BR$Event,seg=BR2$seg, vert=BR2$vert, rivers=BR_New, full=FALSE)
  Dis_91<-c(0,Fish_91_dis[2,1],Fish_91_dis[3,2],Fish_91_dis[4,3],Fish_91_dis[5,4],Fish_91_dis[6,5],Fish_91_dis[7,6])
  
  #
  Fish_96_dis<-riverdistancematbysurvey(indiv=96, unique=ALG_BR$Fish_ID, survey=ALG_BR$Event,seg=BR2$seg, vert=BR2$vert, rivers=BR_New, full=FALSE)
  Dis_96<-c(0,Fish_96_dis[2,1],Fish_96_dis[3,2],Fish_96_dis[4,3],Fish_96_dis[5,4],Fish_96_dis[6,5],Fish_96_dis[7,6],Fish_96_dis[8,7])
  
  #
  Fish_99_dis<-riverdistancematbysurvey(indiv=99, unique=ALG_BR$Fish_ID, survey=ALG_BR$Event,seg=BR2$seg, vert=BR2$vert, rivers=BR_New, full=FALSE)
  Dis_99<-c(0,Fish_99_dis[2,1],Fish_99_dis[3,2],Fish_99_dis[4,3],Fish_99_dis[5,4],Fish_99_dis[6,5],Fish_99_dis[7,6],Fish_99_dis[8,7])
  
  #
  Fish_100_dis<-riverdistancematbysurvey(indiv=100, unique=ALG_BR$Fish_ID, survey=ALG_BR$Event,seg=BR2$seg, vert=BR2$vert, rivers=BR_New, full=FALSE)
  Dis_100<-c(0,Fish_100_dis[2,1],Fish_100_dis[3,2],Fish_100_dis[4,3],Fish_100_dis[5,4],Fish_100_dis[6,5],Fish_100_dis[7,6],Fish_100_dis[8,7])
  
  #
  Fish_108_dis<-riverdistancematbysurvey(indiv=108, unique=ALG_BR$Fish_ID, survey=ALG_BR$Event,seg=BR2$seg, vert=BR2$vert, rivers=BR_New, full=FALSE)
  Dis_108<-c(0,Fish_108_dis[2,1],Fish_108_dis[3,2],Fish_108_dis[4,3],Fish_108_dis[5,4],Fish_108_dis[6,5],Fish_108_dis[7,6],Fish_108_dis[8,7],Fish_108_dis[9,8],Fish_108_dis[10,9])
  
  #
  Fish_109_dis<-riverdistancematbysurvey(indiv=109, unique=ALG_BR$Fish_ID, survey=ALG_BR$Event,seg=BR2$seg, vert=BR2$vert, rivers=BR_New, full=FALSE)
  Dis_109<-c(0,Fish_109_dis[2,1],Fish_109_dis[3,2],Fish_109_dis[4,3],Fish_109_dis[5,4],Fish_109_dis[6,5],Fish_109_dis[7,6])
  
  #
  Fish_110_dis<-riverdistancematbysurvey(indiv=110, unique=ALG_BR$Fish_ID, survey=ALG_BR$Event,seg=BR2$seg, vert=BR2$vert, rivers=BR_New, full=FALSE)
  Dis_110<-c(0,Fish_110_dis[2,1],Fish_110_dis[3,2],Fish_110_dis[4,3],Fish_110_dis[5,4],Fish_110_dis[6,5],Fish_110_dis[7,6],Fish_110_dis[8,7],Fish_110_dis[9,8],Fish_110_dis[10,9])
  
  #
  Fish_111_dis<-riverdistancematbysurvey(indiv=111, unique=ALG_BR$Fish_ID, survey=ALG_BR$Event,seg=BR2$seg, vert=BR2$vert, rivers=BR_New, full=FALSE)
  Dis_111<-c(0,Fish_111_dis[2,1],Fish_111_dis[3,2],Fish_111_dis[4,3])
  
  #
  Fish_112_dis<-riverdistancematbysurvey(indiv=112, unique=ALG_BR$Fish_ID, survey=ALG_BR$Event,seg=BR2$seg, vert=BR2$vert, rivers=BR_New, full=FALSE)
  Dis_112<-c(0,Fish_112_dis[2,1],Fish_112_dis[3,2],Fish_112_dis[4,3])
  
  #
  Fish_113_dis<-riverdistancematbysurvey(indiv=113, unique=ALG_BR$Fish_ID, survey=ALG_BR$Event,seg=BR2$seg, vert=BR2$vert, rivers=BR_New, full=FALSE)
  Dis_113<-c(0,Fish_113_dis[2,1],Fish_113_dis[3,2])
  
  #
  Fish_114_dis<-riverdistancematbysurvey(indiv=114, unique=ALG_BR$Fish_ID, survey=ALG_BR$Event,seg=BR2$seg, vert=BR2$vert, rivers=BR_New, full=FALSE)
  Dis_114<-c(0,Fish_114_dis[2,1],Fish_114_dis[3,2],Fish_114_dis[4,3],Fish_114_dis[5,4],Fish_114_dis[6,5],Fish_114_dis[7,6],Fish_114_dis[8,7],Fish_114_dis[9,8],Fish_114_dis[10,9],Fish_114_dis[11,10])
  
  #
  Fish_115_dis<-riverdistancematbysurvey(indiv=115, unique=ALG_BR$Fish_ID, survey=ALG_BR$Event,seg=BR2$seg, vert=BR2$vert, rivers=BR_New, full=FALSE)
  Dis_115<-c(0,Fish_115_dis[2,1],Fish_115_dis[3,2],Fish_115_dis[4,3])
  
  #
  Fish_116_dis<-riverdistancematbysurvey(indiv=116, unique=ALG_BR$Fish_ID, survey=ALG_BR$Event,seg=BR2$seg, vert=BR2$vert, rivers=BR_New, full=FALSE)
  Dis_116<-c(0,Fish_116_dis[2,1],Fish_116_dis[3,2])
  
  #
  Fish_117_dis<-riverdistancematbysurvey(indiv=117, unique=ALG_BR$Fish_ID, survey=ALG_BR$Event,seg=BR2$seg, vert=BR2$vert, rivers=BR_New, full=FALSE)
  Dis_117<-c(0,Fish_117_dis[2,1],Fish_117_dis[3,2],Fish_117_dis[4,3],Fish_117_dis[5,4],Fish_117_dis[6,5],Fish_117_dis[7,6],Fish_117_dis[8,7],Fish_117_dis[9,8],Fish_117_dis[10,9],Fish_117_dis[11,10],Fish_117_dis[12,11],Fish_117_dis[13,12])
  
  #
  Fish_118_dis<-riverdistancematbysurvey(indiv=118, unique=ALG_BR$Fish_ID, survey=ALG_BR$Event,seg=BR2$seg, vert=BR2$vert, rivers=BR_New, full=FALSE)
  Dis_118<-c(0,Fish_118_dis[2,1],Fish_118_dis[3,2],Fish_118_dis[4,3],Fish_118_dis[5,4],Fish_118_dis[6,5],Fish_118_dis[7,6],Fish_118_dis[8,7],Fish_118_dis[9,8],Fish_118_dis[10,9])
  
  #
  Fish_119_dis<-riverdistancematbysurvey(indiv=119, unique=ALG_BR$Fish_ID, survey=ALG_BR$Event,seg=BR2$seg, vert=BR2$vert, rivers=BR_New, full=FALSE)
  Dis_119<-c(0,Fish_119_dis[2,1],Fish_119_dis[3,2])
  
  #
  Fish_120_dis<-riverdistancematbysurvey(indiv=120, unique=ALG_BR$Fish_ID, survey=ALG_BR$Event,seg=BR2$seg, vert=BR2$vert, rivers=BR_New, full=FALSE)
  Dis_120<-c(0,Fish_120_dis[2,1],Fish_120_dis[3,2],Fish_120_dis[4,3],Fish_120_dis[5,4],Fish_120_dis[6,5],Fish_120_dis[7,6],Fish_120_dis[8,7],Fish_120_dis[9,8],Fish_120_dis[10,9],Fish_120_dis[11,10],Fish_120_dis[12,11],Fish_120_dis[13,12])
  
  #
  Fish_122_dis<-riverdistancematbysurvey(indiv=122, unique=ALG_BR$Fish_ID, survey=ALG_BR$Event,seg=BR2$seg, vert=BR2$vert, rivers=BR_New, full=FALSE)
  Dis_122<-c(0,Fish_122_dis[2,1],Fish_122_dis[3,2])
  
  #
  Fish_123_dis<-riverdistancematbysurvey(indiv=123, unique=ALG_BR$Fish_ID, survey=ALG_BR$Event,seg=BR2$seg, vert=BR2$vert, rivers=BR_New, full=FALSE)
  Dis_123<-c(0,Fish_123_dis[2,1],Fish_123_dis[3,2],Fish_123_dis[4,3],Fish_123_dis[5,4],Fish_123_dis[6,5],Fish_123_dis[7,6],Fish_123_dis[8,7],Fish_123_dis[9,8],Fish_123_dis[10,9],Fish_123_dis[11,10])
  
  #
  Fish_124_dis<-riverdistancematbysurvey(indiv=124, unique=ALG_BR$Fish_ID, survey=ALG_BR$Event,seg=BR2$seg, vert=BR2$vert, rivers=BR_New, full=FALSE)
  Dis_124<-c(0,Fish_124_dis[2,1],Fish_124_dis[3,2],Fish_124_dis[4,3],Fish_124_dis[5,4],Fish_124_dis[6,5])
  
  #
  Fish_125_dis<-riverdistancematbysurvey(indiv=125, unique=ALG_BR$Fish_ID, survey=ALG_BR$Event,seg=BR2$seg, vert=BR2$vert, rivers=BR_New, full=FALSE)
  Dis_125<-c(0,Fish_125_dis[2,1],Fish_125_dis[3,2],Fish_125_dis[4,3],Fish_125_dis[5,4],Fish_125_dis[6,5],Fish_125_dis[7,6],Fish_125_dis[8,7],Fish_125_dis[9,8],Fish_125_dis[10,9],Fish_125_dis[11,10],Fish_125_dis[12,11],Fish_125_dis[13,12])
  
  #
  Fish_126_dis<-riverdistancematbysurvey(indiv=126, unique=ALG_BR$Fish_ID, survey=ALG_BR$Event,seg=BR2$seg, vert=BR2$vert, rivers=BR_New, full=FALSE)
  Dis_126<-c(0,Fish_126_dis[2,1],Fish_126_dis[3,2],Fish_126_dis[4,3],Fish_126_dis[5,4],Fish_126_dis[6,5],Fish_126_dis[7,6],Fish_126_dis[8,7],Fish_126_dis[9,8])
  
  #
  Fish_127_dis<-riverdistancematbysurvey(indiv=127, unique=ALG_BR$Fish_ID, survey=ALG_BR$Event,seg=BR2$seg, vert=BR2$vert, rivers=BR_New, full=FALSE)
  Dis_127<-c(0,Fish_127_dis[2,1],Fish_127_dis[3,2],Fish_127_dis[4,3],Fish_127_dis[5,4],Fish_127_dis[6,5],Fish_127_dis[7,6],Fish_127_dis[8,7],Fish_127_dis[9,8],Fish_127_dis[10,9],Fish_127_dis[11,10])
  
  #
  Fish_128_dis<-riverdistancematbysurvey(indiv=128, unique=ALG_BR$Fish_ID, survey=ALG_BR$Event,seg=BR2$seg, vert=BR2$vert, rivers=BR_New, full=FALSE)
  Dis_128<-c(0,Fish_128_dis[2,1])
  
  #
  Fish_129_dis<-riverdistancematbysurvey(indiv=129, unique=ALG_BR$Fish_ID, survey=ALG_BR$Event,seg=BR2$seg, vert=BR2$vert, rivers=BR_New, full=FALSE)
  Dis_129<-c(0,Fish_129_dis[2,1],Fish_129_dis[3,2],Fish_129_dis[4,3],Fish_129_dis[5,4],Fish_129_dis[6,5],Fish_129_dis[7,6],Fish_129_dis[8,7],Fish_129_dis[9,8],Fish_129_dis[10,9],Fish_129_dis[11,10],Fish_129_dis[12,11])
  
  #
  Fish_130_dis<-riverdistancematbysurvey(indiv=130, unique=ALG_BR$Fish_ID, survey=ALG_BR$Event,seg=BR2$seg, vert=BR2$vert, rivers=BR_New, full=FALSE)
  Dis_130<-c(0,Fish_130_dis[2,1],Fish_130_dis[3,2],Fish_130_dis[4,3],Fish_130_dis[5,4])
  
  #
  Fish_132_dis<-riverdistancematbysurvey(indiv=132, unique=ALG_BR$Fish_ID, survey=ALG_BR$Event,seg=BR2$seg, vert=BR2$vert, rivers=BR_New, full=FALSE)
  Dis_132<-c(0,Fish_132_dis[2,1])
  
  #
  Fish_133_dis<-riverdistancematbysurvey(indiv=133, unique=ALG_BR$Fish_ID, survey=ALG_BR$Event,seg=BR2$seg, vert=BR2$vert, rivers=BR_New, full=FALSE)
  Dis_133<-c(0,Fish_133_dis[2,1],Fish_133_dis[3,2],Fish_133_dis[4,3],Fish_133_dis[5,4],Fish_133_dis[6,5],Fish_133_dis[7,6])
  
  #
  Fish_134_dis<-riverdistancematbysurvey(indiv=134, unique=ALG_BR$Fish_ID, survey=ALG_BR$Event,seg=BR2$seg, vert=BR2$vert, rivers=BR_New, full=FALSE)
  Dis_134<-c(0,Fish_134_dis[2,1],Fish_134_dis[3,2],Fish_134_dis[4,3],Fish_134_dis[5,4],Fish_134_dis[6,5],Fish_134_dis[7,6],Fish_134_dis[8,7],Fish_134_dis[9,8],Fish_134_dis[10,9])
  
  #
  Fish_135_dis<-riverdistancematbysurvey(indiv=135, unique=ALG_BR$Fish_ID, survey=ALG_BR$Event,seg=BR2$seg, vert=BR2$vert, rivers=BR_New, full=FALSE)
  Dis_135<-c(0,Fish_135_dis[2,1],Fish_135_dis[3,2],Fish_135_dis[4,3])
  
  #
  Fish_137_dis<-riverdistancematbysurvey(indiv=137, unique=ALG_BR$Fish_ID, survey=ALG_BR$Event,seg=BR2$seg, vert=BR2$vert, rivers=BR_New, full=FALSE)
  Dis_137<-c(0,Fish_137_dis[2,1],Fish_137_dis[3,2])
  
  #
  Fish_138_dis<-riverdistancematbysurvey(indiv=138, unique=ALG_BR$Fish_ID, survey=ALG_BR$Event,seg=BR2$seg, vert=BR2$vert, rivers=BR_New, full=FALSE)
  Dis_138<-c(0,Fish_138_dis[2,1],Fish_138_dis[3,2],Fish_138_dis[4,3],Fish_138_dis[5,4],Fish_138_dis[6,5],Fish_138_dis[7,6],Fish_138_dis[8,7],Fish_138_dis[9,8],Fish_138_dis[10,9])
  
  #
  Fish_11525_dis<-riverdistancematbysurvey(indiv=11525, unique=ALG_BR$Fish_ID, survey=ALG_BR$Event,seg=BR2$seg, vert=BR2$vert, rivers=BR_New, full=FALSE)
  Dis_11525<-c(0,Fish_11525_dis[2,1],Fish_11525_dis[3,2],Fish_11525_dis[4,3],Fish_11525_dis[5,4])
  
  #
  Fish_11526_dis<-riverdistancematbysurvey(indiv=11526, unique=ALG_BR$Fish_ID, survey=ALG_BR$Event,seg=BR2$seg, vert=BR2$vert, rivers=BR_New, full=FALSE)
  Dis_11526<-c(0,Fish_11526_dis[2,1],Fish_11526_dis[3,2],Fish_11526_dis[4,3],Fish_11526_dis[5,4],Fish_11526_dis[6,5],Fish_11526_dis[7,6])
}

##Create dataframe with all fish dispersal data BR----
test<-as.data.frame(qpcR:::cbind.na(Fish_6,Fish_7,Fish_9,Fish_10,Fish_17,Fish_18,
                                    Fish_21,Fish_25,Fish_87,Fish_91,Fish_96,Fish_99,
                                    Fish_100,Fish_108,Fish_109,Fish_110,Fish_111,Fish_112,
                                    Fish_113,Fish_114,Fish_115,Fish_116,Fish_117,Fish_118,
                                    Fish_119,Fish_120,Fish_122,Fish_123,Fish_124,Fish_125,Fish_126,
                                    Fish_127,Fish_128,Fish_129,Fish_130,Fish_132,Fish_133,Fish_134,Fish_135,Fish_137,
                                    Fish_138,Fish_11525,Fish_11526))

stack_move_BR<-stack(test)
Move_Col<-na.omit(stack_move_BR)

##Create dataframe with all fish displacement data BR----
test_1<-as.data.frame(qpcR:::cbind.na(Dis_6,Dis_7,Dis_9,Dis_10,Dis_17,Dis_18,
                                    Dis_21,Dis_25,Dis_87,Dis_91,Dis_96,Dis_99,
                                    Dis_100,Dis_108,Dis_109,Dis_110,Dis_111,Dis_112,
                                    Dis_113,Dis_114,Dis_115,Dis_116,Dis_117,Dis_118,
                                    Dis_119,Dis_120,Dis_122,Dis_123,Dis_124,Dis_125,Dis_126,
                                    Dis_127,Dis_128,Dis_129,Dis_130,Dis_132,Dis_133,Dis_134,Dis_135,Dis_137,
                                    Dis_138,Dis_11525,Dis_11526))

stack_move_BR_1<-stack(test_1)
Move_Col_1<-na.omit(stack_move_BR_1)


#Combine Data
ALG_BR_dis<-data.frame(ALG_BR,Move_Col[,1],Move_Col_1[,1])
names(ALG_BR_dis)<-c("Date","Time","Date_Time","T_Diff","Cum_Time","Month","Day","Year","Fish_ID"
                     ,"TL_mm","Event","Latitude","Longitude","Capture","Study","Dispersal_m","Displacement_m")

#export
#write.csv(ALG_BR_dis,"ALG_BR_Dis_5_22_24.csv")

#SCRIPT TWO, DISCHARGE TEMP RELATIONSHIPS DETERMINE BEST MODELS---- 

##Load data ALG TR
rm(list = ls())
ALG_TR<-read_xlsx("AlG_BR_TR_Master_5_23_24.xlsx"  ,sheet = 3)

#remove unnecessary columns and subset
ALG_TR2<-ALG_TR[,c(1,4,5,6,11,17,19,22,26,27,30,32,33,34,35,36,38)]
TR_final<-subset(ALG_TR2,ALG_TR2$Capture=="0")
TR_final$Displacement_m<-as.integer(TR_final$Displacement_m)

##Load data ALG BR
ALG_BR<-read_xlsx("AlG_BR_TR_Master_5_23_24.xlsx"  ,sheet = 4)

#remove unnecessary columns and subset
ALG_BR2<-ALG_BR[,c(1,4,5,6,11,17,19,22,26,27,30,32,33,34,35,36,38)]
BR_final<-subset(ALG_BR2,ALG_BR2$Capture=="0")
BR_final$Displacement_m<-as.integer(BR_final$Displacement_m)

#combine data
ALG_all<-rbind(TR_final,BR_final)

#DO NOT RUN LINE 735 IF WANTING TO MODEL P4_ALT PLOT
#two observations above 100km removed as they lead to unreasonable confidence intervals and predictions when included
ALG_all<-subset(ALG_all,ALG_all$Displacement_m<100000)

#structure and subset data
ALG_all$T_Grp<-as.factor(ALG_all$T_Grp)
ALG_all$T_Grp2<-as.factor(ALG_all$T_Grp2)
ALG_all$Study<-as.factor(ALG_all$Study)
ALG_60<-subset(ALG_all,ALG_all$T_Grp2=="M")
ALG_120<-subset(ALG_all,ALG_all$T_Grp2=="S")
ALG_all_final<-rbind(ALG_60,ALG_120)


##Is there an effect of tdiff on environmental covariates?---- 

#model all data and look at stats
M1<-gam(Displacement_m~s(Abs_Dis_Z,by=T_Grp2)+Study,family=nb(),data =ALG_all_final)

summary(M1)

M2<-gam(Displacement_m~s(Dis_Z,by=T_Grp2)+Study,family=nb(),data =ALG_all_final)

summary(M2)

M3<-gam(Displacement_m~s(Temp,by=T_Grp2)+Study,family=nb(),data =ALG_all_final)

summary(M3)

M4<-gam(Displacement_m~s(Abs_Temp,by=T_Grp2)+Study,family=nb(),data =ALG_all_final)

summary(M4)


##Plot relationships----

ALG_all_final$"Group"<- factor(
  ALG_all_final$T_Grp2, 
  levels = c("M","S")
)

x1 <- expression(italic(ΔQ[z]))
x2 <- expression(italic(T["(°C)"]))
x3 <- expression(italic(Q[z]))
x4 <- expression(italic(ΔT["(°C)"]))


{P1_a<-ggplot(ALG_all_final,aes(x=Abs_Dis_Z,y=(Displacement_m/1000),color=`Group`,linetype=`Group`,fill=`Group`))+geom_point(size=1)+geom_smooth(method="gam",method.args=list(family=nb()),size=1,alpha=.1)+
  xlab(x1)+ylab("Displacement Distance (rkm)")+theme(panel.grid.major = element_blank(), panel.grid.minor = element_blank(),
                                                    panel.background = element_blank(), axis.line = element_line(colour = "black")
                                                    ,axis.text.y = element_text(size = 12,color="black")                                        
                                                    ,axis.title.x = element_text(size = 12,color="black")
                                                    ,axis.text.x = element_text(size = 12,color="black")
                                                    ,axis.title.y = element_text(size = 12,color="black")
                                                    ,legend.text = element_text(size = 10,color="black")
                                                    ,legend.title = element_text(size = 10,color="black")
                                                    ,legend.position=c(0.88,0.79)
                                                    ,legend.spacing.y = unit(.1, 'cm'))+scale_linetype_manual(values = c("solid","dotted"))+scale_color_manual(values = c("#cc0000","#176dae"))+scale_fill_manual(values = c("#cc0000","#176dae"))+ylim(0,80)
P1_a

P1_b<-ggplot(ALG_all_final,aes(x=Dis_Z,y=(Displacement_m/1000),color=`Group`,linetype=`Group`,fill=`Group`))+geom_point(size=1)+geom_smooth(method="gam",method.args=list(family=nb()),size=1,alpha=.1)+
  xlab(x3)+ylab("")+theme(panel.grid.major = element_blank(), panel.grid.minor = element_blank(),
                                                    panel.background = element_blank(), axis.line = element_line(colour = "black")
                                                    ,axis.text.y = element_text(size = 12,color="black")                                        
                                                    ,axis.title.x = element_text(size = 12,color="black")
                                                    ,axis.text.x = element_text(size = 12,color="black")
                                                    ,axis.title.y = element_text(size = 12,color="black")
                                                    ,legend.text = element_text(size = 10,color="black")
                                                    ,legend.title = element_text(size = 10,color="black")
                                                    ,legend.position=c(0.88,0.79)
                                                    ,legend.spacing.y = unit(.1, 'cm'))+scale_linetype_manual(values = c("solid","dotted"))+scale_color_manual(values = c("#cc0000","#176dae"))+scale_fill_manual(values = c("#cc0000","#176dae"))+ylim(0,80)
P1_b

P1_c<-ggplot(ALG_all_final,aes(x=Temp,y=(Displacement_m/1000),color=`Group`,linetype=`Group`,fill=`Group`))+geom_point(size=1)+geom_smooth(method="gam",method.args=list(family=nb()),size=1,alpha=.1)+
  xlab(x2)+ylab("")+theme(panel.grid.major = element_blank(), panel.grid.minor = element_blank(),
                                                    panel.background = element_blank(), axis.line = element_line(colour = "black")
                                                    ,axis.text.y = element_text(size = 12,color="black")                                        
                                                    ,axis.title.x = element_text(size = 12,color="black")
                                                    ,axis.text.x = element_text(size = 12,color="black")
                                                    ,axis.title.y = element_text(size = 12,color="black")
                                                    ,legend.text = element_text(size = 10,color="black")
                                                    ,legend.title = element_text(size = 10,color="black")
                                                    ,legend.position=c(0.88,0.79)
                                                    ,legend.spacing.y = unit(.1, 'cm'))+scale_linetype_manual(values = c("solid","dotted"))+scale_color_manual(values = c("#cc0000","#176dae"))+scale_fill_manual(values = c("#cc0000","#176dae"))+ylim(0,80)
P1_c


P1_d<-ggplot(ALG_all_final,aes(x=Abs_Temp,y=(Displacement_m/1000),color=`Group`,linetype=`Group`,fill=`Group`))+geom_point(size=1)+geom_smooth(method="gam",method.args=list(family=nb()),size=1,alpha=.1)+
  xlab(x4)+ylab("Displacement Distance (rkm)")+theme(panel.grid.major = element_blank(), panel.grid.minor = element_blank(),
                                                    panel.background = element_blank(), axis.line = element_line(colour = "black")
                                                    ,axis.text.y = element_text(size = 12,color="black")                                        
                                                    ,axis.title.x = element_text(size = 12,color="black")
                                                    ,axis.text.x = element_text(size = 12,color="black")
                                                    ,axis.title.y = element_text(size = 12,color="black")
                                                    ,legend.text = element_text(size = 10,color="black")
                                                    ,legend.title = element_text(size = 10,color="black")
                                                    ,legend.position=c(0.88,0.79)
                                                    ,legend.spacing.y = unit(.1, 'cm'))+scale_linetype_manual(values = c("solid","solid"))+scale_color_manual(values = c("#cc0000","#176dae"))+scale_fill_manual(values = c("#cc0000","#176dae"))+ylim(0,80)
P1_d}


#jpeg("3_Group_DiffR.tiff",width=170, height=200,unit="mm",res=600)
#ggarrange(P1_a,P1_b,P1_d,P1_c,nrow=2,ncol=2,labels = c("(a)","(b)","(c)","(d)"),font.label = list(size=12,face="plain"),label.x=-.02,label.y=1)
#dev.off()

#Perform AIC model selection----
#Abs_Dis_Z and Temp only for Tdiff 1-60 group
#Abs_Temp was weakest covariate and thus not further assessed
#For each parameter, linear and non linear test (glm vs. gam)
#Minimize knots to reduce breaking data up into smaller pieces

#Just change discharge
{M5<-gam(Displacement_m~s(Abs_Dis_Z,k=3),family=nb(),data =ALG_60)
M6<-glm.nb(Displacement_m~Abs_Dis_Z,data =ALG_60)

#Just temp
M7<-gam(Displacement_m~s(Temp,k=3),family=nb(),data =ALG_60)
M8<-glm.nb(Displacement_m~Temp,data =ALG_60)

##Change Discharge*Temp
M9<-gam(Displacement_m~s(Abs_Dis_Z,Temp,k=4),family=nb(),data =ALG_60)
M10<-glm.nb(Displacement_m~Abs_Dis_Z*Temp,data =ALG_60)


##Change Discharge+Temp
M11<-gam(Displacement_m~s(Temp,k=3)+s(Abs_Dis_Z,k=3),family=nb(),data =ALG_60)
M12<-glm.nb(Displacement_m~Abs_Dis_Z+Temp,data =ALG_60)


##Change Discharge*Temp*Study
M13<-gam(Displacement_m~s(Abs_Dis_Z,Temp,k=4,by=Study),family=nb(),data =ALG_60)
M14<-glm.nb(Displacement_m~Abs_Dis_Z*Temp*Study,data =ALG_60)


##Change Discharge*Temp+Study
M15<-gam(Displacement_m~Study+s(Abs_Dis_Z,Temp,k=4),family=nb(),data =ALG_60)
M16<-glm.nb(Displacement_m~Abs_Dis_Z*Temp+Study,data =ALG_60)

##Intercept only models
M17<-gam(Displacement_m~1,family=nb(),data =ALG_60)
M18<-glm.nb(Displacement_m~1,data =ALG_60)}


##Get statistics for each model----
H2out<-model.sel(M5,M6,M7,M8,M9,M10,M11,M12,M13,M14,M15,M16,M17,
                 M18)

H2out

stats<-data.frame(K<-H2out$df,log<-H2out$logLik,
                  AICs<-H2out$AICc,delta<-H2out$delta,weight<-H2out$weight)


R2_adj<-data.frame(c(adjR2(M13),adjR2(M16),adjR2(M14),adjR2(M15),adjR2(M10),
                     adjR2(M11),adjR2(M9),adjR2(M12),adjR2(M5),
                     adjR2(M6),adjR2(M7),adjR2(M8),adjR2(M18),adjR2(M17)))

model<-c("M13","M16","M14","M15","M10",
         "M11","M9","M12","M5",
         "M6","M7","M8","M18","M17")

stat_table<-cbind(model,stats,R2_adj)


#write.csv(stat_table,"Table_1_AIC_stats2.csv")

##Predict M13 and extract dataframe----

ALG_BR_60<-subset(ALG_60,ALG_60$Study=="BR")
ALG_TR_60<-subset(ALG_60,ALG_60$Study=="TR")

##Get temp summary for each study
{L1<-min(ALG_BR_60$Temp)
L2<-mean(ALG_BR_60$Temp)
L3<-sd(ALG_BR_60$Temp)
L4<-L2-L3
L5<-L2+L3
L6<-max(ALG_BR_60$Temp)
L1.1<-min(ALG_TR_60$Temp)
L2.1<-mean(ALG_TR_60$Temp)
L3.1<-sd(ALG_TR_60$Temp)
L4.1<-L2.1-L3.1
L5.1<-L2.1+L3.1
L6.1<-max(ALG_TR_60$Temp)}

temps<-c(L1,L4,L2,L5,L6,L1.1,L4.1,L2.1,L5.1,L6.1)
terms<-rep(c("Min","Mean-SD","Mean","Mean+SD","Max"),2)
area<-c("BR","BR","BR","BR","BR","TR","TR","TR","TR","TR")


summary<-data.frame(temps,terms,area)

##Predict and plot model----

df_BR<-data.frame(ggpredict(M13,terms=c("Abs_Dis_Z","Temp[16.6,23.1,29.5]","Study")))
df_BR_ss<-subset(df_BR,df_BR$facet=="BR")

#Perform these lines in place of lines 932-934 if modeling data with all Fish 138 observations

#df_BR<-data.frame(ggpredict(M13,terms=c("Abs_Dis_Z","Temp[16.7,23.1,29.6]","Study")))
#df_BR_ss<-subset(df_BR,df_BR$facet=="BR")


#revalue data

df_BR_ss$group<-as.factor(df_BR_ss$group)

#revalue for plot in manuscript
df_BR_ss$group<-revalue(df_BR_ss$group,replace=c("16.6"="16.6°C (Mean-SD)", "23.1"="23.1°C (Mean)","29.5"="29.5°C (Mean+SD)"))

#revalue for plot with all fish 138 obervations
#df_BR_ss$group<-revalue(df_BR_ss$group,replace=c("16.7"="16.7°C (Mean-SD)", "23.1"="23.1°C (Mean)","29.6"="29.6°C (Mean+SD)"))


P4<-ggplot(df_BR_ss,aes(x=x,y=(predicted/1000),colour=group,group=group))+geom_line(size=2)+geom_ribbon(aes(ymin = (conf.low/1000), ymax = (conf.high/1000)),alpha=0.1,linetype = 0)+  
xlab(x1)+ylab("Displacement Distance (rkm)")+theme(panel.grid.major = element_blank(), panel.grid.minor = element_blank(),
panel.background = element_blank(), axis.line = element_line(colour = "black")
,axis.text.y = element_text(size = 12,color="black")                                        
,axis.title.x = element_text(size = 12,color="black")
,axis.text.x = element_text(size = 12,color="black")
,axis.title.y = element_text(size = 12,color="black")
,legend.text = element_text(size = 12,color="black")
,legend.title = element_text(size = 12,color="black"),
legend.position=c(0.4,.775))+ylim(0,80)+labs(color=x2)+
scale_x_continuous(limits=c(0.0,3.31),breaks=c(0.0,1.0,2.0,3.0),labels = scales::number_format(accuracy = 0.1))+
scale_color_manual(values=c("#EDB5B5","#DD5F5F","#cc0000"))+annotate(geom="text",x=1.045,y=77,label="Brazos River",size=4.25)


P4

##############

#perform this model without excluding observations of Fish 138 to show differences in SE estimate

P4_alt<-ggplot(df_BR_ss,aes(x=x,y=(predicted/1000),colour=group,group=group))+geom_line(size=2)+geom_ribbon(aes(ymin = (conf.low/1000), ymax = (conf.high/1000)),alpha=0.1,linetype = 0)+  
xlab(x1)+ylab("Displacement Distance (rkm)")+theme(panel.grid.major = element_blank(), panel.grid.minor = element_blank(),
panel.background = element_blank(), axis.line = element_line(colour = "black")
,axis.text.y = element_text(size = 12,color="black")                                        
,axis.title.x = element_text(size = 12,color="black")
,axis.text.x = element_text(size = 12,color="black")
,axis.title.y = element_text(size = 12,color="black")
,legend.text = element_text(size = 12,color="black")
,legend.title = element_text(size = 12,color="black"),
legend.position=c(0.4,.775))+labs(color=x2)+scale_x_continuous(limits=c(0.0,5.9),breaks=c(0.0,2.0,4.0,6.0),labels = scales::number_format(accuracy = 0.1))+
scale_color_manual(values=c("#EDB5B5","#DD5F5F","#cc0000"))+annotate(geom="text",x=1.045,y=400,label="Brazos River",size=4.25)


P4_alt

###############

##Trinity river data

df_TR<-data.frame(ggpredict(M13,terms=c("Abs_Dis_Z","Temp[15.1,19.3,23.5]","Study")))
df_TR_ss<-subset(df_TR,df_TR$facet=="TR")
df_TR_ss2<-subset(df_TR_ss,df_TR_ss$x<1.82)

df_TR_ss2$group<-as.factor(df_TR_ss2$group)
df_TR_ss2$group<-revalue(df_TR_ss2$group,replace=c("15.1"="15.1°C (Mean-SD)", "19.3"="19.3°C (Mean)","23.5"="23.5°C (Mean+SD)"))


P5<-ggplot(df_TR_ss2,aes(x=x,y=(predicted/1000),colour=as.factor(group)))+geom_line(size=2)+geom_ribbon(aes(ymin = (conf.low/1000), ymax = (conf.high/1000)),alpha=0.1,linetype = 0)+  
xlab(x1)+ylab("")+theme(panel.grid.major = element_blank(), panel.grid.minor = element_blank(),
panel.background = element_blank(), axis.line = element_line(colour = "black")
,axis.text.y = element_text(size = 12,color="black")                                        
,axis.title.x = element_text(size = 12,color="black")
,axis.text.x = element_text(size = 12,color="black")
,axis.title.y = element_text(size = 12,color="black")
,legend.text = element_text(size = 12,color="black")
,legend.title = element_text(size = 12,color="black"),
legend.position=c(0.4,.775))+labs(colour=x2)+ylim(0,80)+
scale_color_manual(values=c("#EDB5B5","#DD5F5F","#cc0000"))+annotate(geom="text",x=0.565,y=77.5,label="Trinity River",size=4.25)

P5

#Model when two Fish 138 observatuons excluded
#jpeg("4_Study_Diff.tiff",width=170, height=200,unit="mm",res=600)
#ggarrange(P4,P5,nrow=1,ncol=2,labels = c("(a)","(b)"),font.label = list(size=12,face="plain"),label.x=0,label.y=1)
#dev.off()


#Model with all data from Fish 138
#jpeg("Figure_S2.tiff",width=170, height=200,unit="mm",res=600)
#ggarrange(P4_alt,nrow=1,ncol=1,font.label = list(size=12,face="plain"),label.x=0,label.y=1)
#dev.off()


#SCRIPT 3, KURTOSIS MODELING----
rm(list = ls())

##Perform kurtosis analyses BR---- 
ALG_BR<-read_xlsx("AlG_BR_TR_Master_5_23_24.xlsx"  ,sheet = 4 )
ALG_BR$Fish_ID<-as.factor(ALG_BR$Fish_ID)
ALG_BR2<-subset(ALG_BR,ALG_BR$Capture=="0")
ALG_BR2$Dispersal_signed<-ALG_BR2$Dispersal_m*ALG_BR2$Direction


#get summary stats for boxplots
stats<-summary(ALG_BR2$Dispersal_signed)
stats
IQR1<-5524.5+837
Outlier_Up<-5524.5+1.5*IQR1
Outlier_down<--837.5-1.5*IQR1


#check for outliers all data
P8<-ggplot(ALG_BR2, aes(x=Fish_ID, y=Dispersal_signed)) + ylab("Dispersal Distance (rkm)")+xlab("Fish ID")+
  geom_boxplot()+theme(panel.grid.major = element_blank(), panel.grid.minor = element_blank(),
                      panel.background = element_blank(), axis.line = element_line(colour = "black")
                      ,axis.text.y = element_text(size = 12,color="black")                                        
                      ,axis.title.x = element_text(size = 12,color="black")
                      ,axis.text.x = element_text(size = 12,angle=90,color="black")
                      ,axis.title.y = element_text(size = 12,color="black")
                      ,legend.text = element_text(size = 12,color="black")
                      ,legend.title = element_text(size = 12,color="black"))+geom_hline(yintercept = Outlier_Up,color="black",linetype=2,size=1)+geom_hline(yintercept = Outlier_down,color="black",linetype=2,size=1)+
  scale_y_continuous(breaks=c(-100000,-50000,0,50000,100000,150000),limits=c(-100000,150000))

P8


#test for skewness all data
agostino.test(ALG_BR2$Dispersal_signed)


##plot skewness
#BR_1

S1<-ggplot(data=ALG_BR2,aes(x=(Dispersal_signed)/1000))+geom_histogram(fill="#818689",binwidth = 5,color="black")+xlab("Dispersal Distance (rkm)")+
  ylab("Frequency")+theme(panel.grid.major = element_blank(), panel.grid.minor = element_blank(),
                          panel.background = element_blank(), axis.line = element_line(colour = "black")
                          ,axis.text.y = element_text(size = 20,color="black")                                        
                          ,axis.title.x = element_text(size = 20,color="black")
                          ,axis.text.x = element_text(size = 20,angle=90,color="black")
                          ,axis.title.y = element_text(size = 20,color="black")
                          ,legend.text = element_text(size = 20,color="black")
                          ,legend.title = element_text(size = 20,color="black"))+
  scale_x_continuous(breaks=c(-70,-35,0,35,70,105,140),limits=c(-65,145))+
  annotate(geom="text",x=90,y=110,label="Skew=3.36\np<0.01",size=8)


S1

#remove two outliers 126 and 138 for skewness test
ALG_BR3<-subset(ALG_BR2,ALG_BR2$Fish_ID!="126")
ALG_BR4<-subset(ALG_BR3,ALG_BR3$Fish_ID!="138")


#test skewness with outliers removed
agostino.test(ALG_BR4$Dispersal_signed)


S2<-ggplot(data=ALG_BR4,aes(x=(Dispersal_signed)/1000))+geom_histogram(fill="#818689",binwidth = 5,color="black")+xlab("Dispersal Distance (rkm)")+
  ylab("Frequency")+theme(panel.grid.major = element_blank(), panel.grid.minor = element_blank(),
                          panel.background = element_blank(), axis.line = element_line(colour = "black")
                          ,axis.text.y = element_text(size = 20,color="black")                                        
                          ,axis.title.x = element_text(size = 20,color="black")
                          ,axis.text.x = element_text(size = 20,angle=90,color="black")
                          ,axis.title.y = element_text(size = 20,color="black")
                          ,legend.text = element_text(size = 20,color="black")
                          ,legend.title = element_text(size = 20,color="black"))+
  scale_x_continuous(breaks=c(-70,-35,0,35,70,105,140),limits=c(-65,145))+
  annotate(geom="text",x=90,y=110,label="Skew=0.96\np<0.01",size=8)

S2


#jpeg("S2a_BR_Box.tiff",width=20, height=16,unit="cm",res=600)
#ggarrange(P8,nrow=1,ncol=1,labels = c("(a)"),font.label = list(size=12,face="plain"),label.x=-.005,label.y=1)
#dev.off()

#jpeg("S2c_BR.tiff",width=20, height=12,unit="cm",res=600)
#ggarrange(S1,S2,nrow=1,ncol=2,labels = c("(b)","(c)"),font.label = list(size=20,face="plain"),label.x=-.04,label.y=1)
#dev.off()


#create dataframe for kurtosis analysis

ALG_BR_final_a<-subset(ALG_BR2,ALG_BR2$Grp=="A")
ALG_BR_final_b<-subset(ALG_BR2,ALG_BR2$Grp=="B")
ALG_BR_final_AB<-rbind(ALG_BR_final_a,ALG_BR_final_b)
ALG_BR_final_AB<-subset(ALG_BR_final_AB,Event!="7" & Event!="8" & Event!="13"& Event!="14" & Event!="15")
ALG_BR_final_AB<-subset(ALG_BR_final_AB,T_Grp2=="M")

#subset by event

#Group AB
{garmove.kurt_BR_1<-subset(ALG_BR_final_AB,Event==c("1"))
  garmove.kurt_BR_2<-subset(ALG_BR_final_AB,Event==c("2"))
  garmove.kurt_BR_3<-subset(ALG_BR_final_AB,Event==c("3"))
  garmove.kurt_BR_5<-subset(ALG_BR_final_AB,Event==c("5"))
  garmove.kurt_BR_6<-subset(ALG_BR_final_AB,Event==c("6"))
  garmove.kurt_BR_9<-subset(ALG_BR_final_AB,Event==c("9"))
  garmove.kurt_BR_10<-subset(ALG_BR_final_AB,Event==c("10"))
  garmove.kurt_BR_11<-subset(ALG_BR_final_AB,Event==c("11"))
  garmove.kurt_BR_12<-subset(ALG_BR_final_AB,Event==c("12"))
  }


#kurtosis tests by event, only groups AB

#Group AB
{Total_BR_AB<-anscombe.test(ALG_BR_final_AB$Dispersal_signed)
  BR_1<-anscombe.test(garmove.kurt_BR_1$Dispersal_signed)
  BR_2<-anscombe.test(garmove.kurt_BR_2$Dispersal_signed)
  BR_3<-anscombe.test(garmove.kurt_BR_3$Dispersal_signed)
  BR_5<-anscombe.test(garmove.kurt_BR_5$Dispersal_signed)
  BR_6<-anscombe.test(garmove.kurt_BR_6$Dispersal_signed)
  BR_9<-anscombe.test(garmove.kurt_BR_9$Dispersal_signed)
  BR_10<-anscombe.test(garmove.kurt_BR_10$Dispersal_signed)
  BR_11<-anscombe.test(garmove.kurt_BR_11$Dispersal_signed)
  BR_12<-anscombe.test(garmove.kurt_BR_12$Dispersal_signed)}

  
#summary table

#z value
BR_z<-data.frame(c(Total_BR_AB[["statistic"]][["z"]],BR_1[["statistic"]][["z"]],BR_2[["statistic"]][["z"]],BR_3[["statistic"]][["z"]],
                   BR_5[["statistic"]][["z"]],BR_6[["statistic"]][["z"]],
                   BR_9[["statistic"]][["z"]],BR_10[["statistic"]][["z"]],BR_11[["statistic"]][["z"]],BR_12[["statistic"]][["z"]]))

BR_k<-data.frame(c(Total_BR_AB[["statistic"]][["kurt"]],BR_1[["statistic"]][["kurt"]],BR_2[["statistic"]][["kurt"]],BR_3[["statistic"]][["kurt"]],
                   BR_5[["statistic"]][["kurt"]],BR_6[["statistic"]][["kurt"]],
                   BR_9[["statistic"]][["kurt"]],BR_10[["statistic"]][["kurt"]],BR_11[["statistic"]][["kurt"]],BR_12[["statistic"]][["kurt"]]))


BR_p<-data.frame(c(Total_BR_AB[["p.value"]],BR_1[["p.value"]],BR_2[["p.value"]],BR_3[["p.value"]],
                   BR_5[["p.value"]],BR_6[["p.value"]],
                   BR_9[["p.value"]],BR_10[["p.value"]],BR_11[["p.value"]],BR_12[["p.value"]]))

#sample size
length<-data.frame(c(length(ALG_BR_final_AB$Date),length(garmove.kurt_BR_1$Date),length(garmove.kurt_BR_2$Date),length(garmove.kurt_BR_3$Date),
                    length(garmove.kurt_BR_5$Date),length(garmove.kurt_BR_6$Date),
                     length(garmove.kurt_BR_9$Date),
                     length(garmove.kurt_BR_10$Date),length(garmove.kurt_BR_11$Date),length(garmove.kurt_BR_12$Date)))


##Create dataframe BR----

BR_sum<-cbind(BR_k,BR_z,BR_p)
event<-c("all",1:3,5,6,9:12)
study<-replicate(10,"BR")

kurt_sum_BR_final<-data.frame(cbind(BR_sum,event,study,length))
names(kurt_sum_BR_final)<-c("Kurtosis","Z","P","Event","Study","Length")

##Make Histograms for BR----

#all
{H_all_BR<-ggplot(data=ALG_BR_final_AB,aes(x=(Dispersal_signed)/1000))+geom_histogram(fill="#818689",binwidth = 2.5,color="black")+xlab("")+
    ylab("Frequency")+theme(panel.grid.major = element_blank(), panel.grid.minor = element_blank(),
                            panel.background = element_blank(), axis.line = element_line(colour = "black")
                            ,axis.text.y = element_text(size = 12,color="black")                                        
                            ,axis.title.x = element_text(size = 12,color="black")
                            ,axis.text.x = element_text(size = 12,color="black")
                            ,axis.title.y = element_text(size = 12,color="black")
                            ,legend.text = element_text(size = 12,color="black")
                            ,legend.title = element_text(size = 12,color="black"))+scale_x_continuous(breaks=c(-80,-60,-40,-20,0,20,40,60,80,100,120,140),limits=c(-80,142))+annotate(geom="text",x=131,y=22,label="Brazos River\nK=9.79\np<0.01",size=4)
H_all_BR
  
#BR_1
  H_BR1<-ggplot(data=garmove.kurt_BR_1,aes(x=(Dispersal_signed)/1000))+geom_histogram(fill="#818689",binwidth = 5,color="black")+xlab("")+
    ylab("Frequency")+theme(panel.grid.major = element_blank(), panel.grid.minor = element_blank(),
                            panel.background = element_blank(), axis.line = element_line(colour = "black")
                            ,axis.text.y = element_text(size = 12,color="black")                                        
                            ,axis.title.x = element_text(size = 12,color="black")
                            ,axis.text.x = element_text(size = 12,color="black")
                            ,axis.title.y = element_text(size = 12,color="black")
                            ,legend.text = element_text(size = 12,color="black")
                            ,legend.title = element_text(size = 12,color="black"))+
    scale_x_continuous(breaks=c(-70,-35,0,35,70,105,140),limits=c(-65,145))+
    scale_y_continuous(breaks=c(0,2,4,6),limits=c(0,6))+
    annotate(geom="text",x=120,y=5,label="K=1.56\np=0.11\nEvent 1",size=4)
  
  H_BR1
  
#BR_2
  H_BR2<-ggplot(data=garmove.kurt_BR_2,aes(x=(Dispersal_signed)/1000))+geom_histogram(fill="#818689",binwidth = 5,color="black")+xlab("")+
    ylab("")+theme(panel.grid.major = element_blank(), panel.grid.minor = element_blank(),
                            panel.background = element_blank(), axis.line = element_line(colour = "black")
                            ,axis.text.y = element_text(size = 12,color="black")                                        
                            ,axis.title.x = element_text(size = 12,color="black")
                            ,axis.text.x = element_text(size = 12,color="black")
                            ,axis.title.y = element_text(size = 12,color="black")
                            ,legend.text = element_text(size = 12,color="black")
                            ,legend.title = element_text(size = 12,color="black"))+scale_x_continuous(breaks=c(-70,-35,0,35,70,105,140),limits=c(-65,145))+annotate(geom="text",x=120,y=6.5,label="K=12.80\np<0.01\nEvent 2",size=4)
  
  H_BR2
  
#BR_3
  H_BR3<-ggplot(data=garmove.kurt_BR_3,aes(x=(Dispersal_signed)/1000))+geom_histogram(fill="#818689",binwidth = 5,color="black")+xlab("")+
    ylab("")+theme(panel.grid.major = element_blank(), panel.grid.minor = element_blank(),
                            panel.background = element_blank(), axis.line = element_line(colour = "black")
                            ,axis.text.y = element_text(size = 12,color="black")                                        
                            ,axis.title.x = element_text(size = 12,color="black")
                            ,axis.text.x = element_text(size = 12,color="black")
                            ,axis.title.y = element_text(size = 12,color="black")
                            ,legend.text = element_text(size = 12,color="black")
                            ,legend.title = element_text(size = 12,color="black"))+scale_x_continuous(breaks=c(-70,-35,0,35,70,105,140),limits=c(-65,145))+scale_y_continuous(limits=c(0,2),breaks=c(0,1,2))+annotate(geom="text",x=120,y=1.6,label="K=2.71\np=0.42\nEvent 3",size=4)
  
  H_BR3
  
#BR_5
  H_BR5<-ggplot(data=garmove.kurt_BR_5,aes(x=(Dispersal_signed)/1000))+geom_histogram(fill="#818689",binwidth = 5,color="black")+xlab("")+
    ylab("Frequency")+theme(panel.grid.major = element_blank(), panel.grid.minor = element_blank(),
                            panel.background = element_blank(), axis.line = element_line(colour = "black")
                            ,axis.text.y = element_text(size = 12,color="black")                                        
                            ,axis.title.x = element_text(size = 12,color="black")
                            ,axis.text.x = element_text(size = 12,color="black")
                            ,axis.title.y = element_text(size = 12,color="black")
                            ,legend.text = element_text(size = 12,color="black")
                            ,legend.title = element_text(size = 12,color="black"))+scale_x_continuous(breaks=c(-70,-35,0,35,70,105,140),limits=c(-65,145))+annotate(geom="text",x=120,y=4.75,label="K=9.19\np<0.01\nEvent 5",size=4)
  
  H_BR5
  
#BR_6
  H_BR6<-ggplot(data=garmove.kurt_BR_6,aes(x=(Dispersal_signed)/1000))+geom_histogram(fill="#818689",binwidth = 5,color="black")+xlab("")+
    ylab("")+theme(panel.grid.major = element_blank(), panel.grid.minor = element_blank(),
                            panel.background = element_blank(), axis.line = element_line(colour = "black")
                            ,axis.text.y = element_text(size = 12,color="black")                                        
                            ,axis.title.x = element_text(size = 12,color="black")
                            ,axis.text.x = element_text(size = 12,color="black")
                            ,axis.title.y = element_text(size = 12,color="black")
                            ,legend.text = element_text(size = 12,color="black")
                            ,legend.title = element_text(size = 12,color="black"))+scale_x_continuous(breaks=c(-70,-35,0,35,70,105,140),limits=c(-65,145))+annotate(geom="text",x=120,y=4.75,label="K=9.05\np<0.01\nEvent 6",size=4)
  
  H_BR6
  
#BR_9
  H_BR9<-ggplot(data=garmove.kurt_BR_9,aes(x=(Dispersal_signed)/1000))+geom_histogram(fill="#818689",binwidth = 5,color="black")+xlab("")+
    ylab("")+theme(panel.grid.major = element_blank(), panel.grid.minor = element_blank(),
                            panel.background = element_blank(), axis.line = element_line(colour = "black")
                            ,axis.text.y = element_text(size = 12,color="black")                                        
                            ,axis.title.x = element_text(size = 12,color="black")
                            ,axis.text.x = element_text(size = 12,color="black")
                            ,axis.title.y = element_text(size = 12,color="black")
                            ,legend.text = element_text(size = 12,color="black")
                            ,legend.title = element_text(size = 12,color="black"))+scale_x_continuous(breaks=c(-70,-35,0,35,70,105,140),limits=c(-65,145))+annotate(geom="text",x=120,y=2.5,label="K=5.98\np<0.01\nEvent 9",size=4)
  
  H_BR9
  
#BR_10
  H_BR10<-ggplot(data=garmove.kurt_BR_10,aes(x=(Dispersal_signed)/1000))+geom_histogram(fill="#818689",binwidth = 5,color="black")+xlab("Dispersal Distance (rkm)")+
    ylab("Frequency")+theme(panel.grid.major = element_blank(), panel.grid.minor = element_blank(),
                            panel.background = element_blank(), axis.line = element_line(colour = "black")
                            ,axis.text.y = element_text(size = 12,color="black")                                        
                            ,axis.title.x = element_text(size = 12,color="black")
                            ,axis.text.x = element_text(size = 12,color="black")
                            ,axis.title.y = element_text(size = 12,color="black")
                            ,legend.text = element_text(size = 12,color="black")
                            ,legend.title = element_text(size = 12,color="black"))+scale_x_continuous(breaks=c(-70,-35,0,35,70,105,140),limits=c(-65,145))+annotate(geom="text",x=120,y=4,label="K=5.65\np<0.01\nEvent 10",size=4)
  
  H_BR10
  
#BR_11
  H_BR11<-ggplot(data=garmove.kurt_BR_11,aes(x=(Dispersal_signed)/1000))+geom_histogram(fill="#818689",binwidth = 5,color="black")+xlab("Dispersal Distance (rkm)")+
    ylab("")+theme(panel.grid.major = element_blank(), panel.grid.minor = element_blank(),
                            panel.background = element_blank(), axis.line = element_line(colour = "black")
                            ,axis.text.y = element_text(size = 12,color="black")                                        
                            ,axis.title.x = element_text(size = 12,color="black")
                            ,axis.text.x = element_text(size = 12,color="black")
                            ,axis.title.y = element_text(size = 12,color="black")
                            ,legend.text = element_text(size = 12,color="black")
                            ,legend.title = element_text(size = 12,color="black"))+scale_x_continuous(breaks=c(-70,-35,0,35,70,105,140),limits=c(-65,145))+annotate(geom="text",x=120,y=2.5,label="K=5.64\np<0.01\nEvent 11",size=4)
  
  H_BR11
  
#BR_11
  H_BR12<-ggplot(data=garmove.kurt_BR_12,aes(x=(Dispersal_signed)/1000))+geom_histogram(fill="#818689",binwidth = 5,color="black")+xlab("Dispersal Distance (rkm)")+
    ylab("")+theme(panel.grid.major = element_blank(), panel.grid.minor = element_blank(),
                            panel.background = element_blank(), axis.line = element_line(colour = "black")
                            ,axis.text.y = element_text(size = 12,color="black")                                        
                            ,axis.title.x = element_text(size = 12,color="black")
                            ,axis.text.x = element_text(size = 12,color="black")
                            ,axis.title.y = element_text(size = 12,color="black")
                            ,legend.text = element_text(size = 12,color="black")
                            ,legend.title = element_text(size = 12,color="black"))+scale_x_continuous(breaks=c(-70,-35,0,35,70,105,140),limits=c(-65,145))+annotate(geom="text",x=120,y=2.5,label="K=1.67\np=0.44\nEvent 12",size=4)
  
  H_BR12
  }


#Combine and export figure all BR events----
#jpeg("Sup4_Hist_BR.tiff",width=20, height=16,unit="cm",res=600)
#ggarrange(H_BR1,H_BR2,H_BR3,H_BR5,H_BR6,H_BR9,H_BR10,H_BR11,H_BR12,nrow=3,ncol=3)
#dev.off()


##Perform kurtosis analyses TR---- 
ALG_TR<-read_xlsx("AlG_BR_TR_Master_5_23_24.xlsx"  ,sheet = 3)
ALG_TR2<-subset(ALG_TR,ALG_TR$Capture=="0")
ALG_TR2$Dispersal_signed<-ALG_TR2$Dispersal_m*ALG_TR2$Direction
ALG_TR2$Fish_ID<-as.factor(ALG_TR2$Fish_ID)


#is there skewness in distribution?

stats<-summary(ALG_TR2$Dispersal_signed)
stats
IQR1<-5946.7+896.5
Outlier_Up2<-896.5+1.5*IQR1
Outlier_down2<- -5946.7-1.5*IQR1


#check for outliers
P6<-ggplot(ALG_TR2, aes(x=Fish_ID, y=Dispersal_signed)) + ylab("Dispersal Distance (rkm)")+xlab("Fish ID")+
  geom_boxplot()+theme(panel.grid.major = element_blank(), panel.grid.minor = element_blank(),
                       panel.background = element_blank(), axis.line = element_line(colour = "black")
                       ,axis.text.y = element_text(size = 12,color="black")                                        
                       ,axis.title.x = element_text(size = 12,color="black")
                       ,axis.text.x = element_text(size = 12,angle=90,color="black")
                       ,axis.title.y = element_text(size = 12,color="black")
                       ,legend.text = element_text(size = 12,color="black")
                       ,legend.title = element_text(size = 12,color="black"))+
  geom_hline(yintercept = Outlier_Up2,color="black",linetype=2,size=1)+geom_hline(yintercept = Outlier_down2,color="black",linetype=2,size=1)+
  scale_y_continuous(breaks=c(-100000,-50000,0,50000,100000,150000),limits=c(-100000,150000))

P6


#no apparent few individuals leading to skewness, test for skewness all data

TR_dis<-ALG_TR2$Dispersal_signed
agostino.test(TR_dis)


S3<-ggplot(data=ALG_TR2,aes(x=(Dispersal_signed)/1000))+geom_histogram(fill="#171717",binwidth = 5,color="black")+xlab("Dispersal Distance (rkm)")+
  ylab("Frequency")+theme(panel.grid.major = element_blank(), panel.grid.minor = element_blank(),
                          panel.background = element_blank(), axis.line = element_line(colour = "black")
                          ,axis.text.y = element_text(size = 20,color="black")                                        
                          ,axis.title.x = element_text(size = 20,color="black")
                          ,axis.text.x = element_text(size = 20,angle=90,color="black")
                          ,axis.title.y = element_text(size = 20,color="black")
                          ,legend.text = element_text(size = 20,color="black")
                          ,legend.title = element_text(size = 20,color="black"))+
  scale_x_continuous(breaks=c(-70,-35,0,35,70,105,140),limits=c(-65,145))+
  annotate(geom="text",x=90,y=80,label="Skew=-1.71\np<0.01",size=8)


S3


#jpeg("S3a_TR_Box.tiff",width=20, height=16,unit="cm",res=600)
#ggarrange(P6,nrow=1,ncol=1,labels = c("(a)"),font.label = list(size=12,face="plain"),label.x=-.005,label.y=1)
#dev.off()

#jpeg("S3b_TR.tiff",width=10, height=12,unit="cm",res=600)
#ggarrange(S3,nrow=1,labels = c("(b)"),font.label = list(size=20,face="plain"),label.x=-.04,label.y=1)
#dev.off()


#create dataframe for kurtsosis analysis
ALG_TR_final_C<-subset(ALG_TR2,ALG_TR2$Grp=="C")
ALG_TR_final_C<-subset(ALG_TR_final_C,Event!="10" & Event!="8")
ALG_TR_final_C<-subset(ALG_TR_final_C,T_Grp2=="M")

#Check for skewness
agostino.test(ALG_TR_final_C$Dispersal_signed)

#Tagging group C only able to model due to subsetting rules

##subset by event----
#Group C
{garmove.kurt_TR_C3<-subset(ALG_TR_final_C,Event==c("3"))
garmove.kurt_TR_C4<-subset(ALG_TR_final_C,Event==c("4"))
garmove.kurt_TR_C5<-subset(ALG_TR_final_C,Event==c("5"))
garmove.kurt_TR_C6<-subset(ALG_TR_final_C,Event==c("6"))}

#kurtosis tests by event

#Group C
{Total_TR_C<-anscombe.test(ALG_TR_final_C$Dispersal_signed)
  TR_3<-anscombe.test(garmove.kurt_TR_C3$Dispersal_signed)
  TR_4<-anscombe.test(garmove.kurt_TR_C4$Dispersal_signed)
  TR_5<-anscombe.test(garmove.kurt_TR_C5$Dispersal_signed)
  TR_6<-anscombe.test(garmove.kurt_TR_C6$Dispersal_signed)}

#z value
TR_z<-data.frame(c(Total_TR_C[["statistic"]][["z"]],TR_3[["statistic"]][["z"]],TR_4[["statistic"]][["z"]],TR_5[["statistic"]][["z"]],TR_6[["statistic"]][["z"]]))

#kurtosis values

TR_k<-data.frame(c(Total_TR_C[["statistic"]][["kurt"]],TR_3[["statistic"]][["kurt"]],TR_4[["statistic"]][["kurt"]],TR_5[["statistic"]][["kurt"]],TR_6[["statistic"]][["kurt"]]))

#p value
TR_p<-data.frame(c(Total_TR_C[["p.value"]],TR_3[["p.value"]],TR_4[["p.value"]],TR_5[["p.value"]],TR_6[["p.value"]]))

#sample size
length<-data.frame(c(length(ALG_TR_final_C$Date),length(garmove.kurt_TR_C3$Date),length(garmove.kurt_TR_C4$Date),
                     length(garmove.kurt_TR_C5$Date),length(garmove.kurt_TR_C6$Date)))
##Create dataframe TR----

TR_sum<-cbind(TR_k,TR_z,TR_p)
event<-c("all",3:6)
study<-replicate(5,"TR")

kurt_sum_TR_final<-data.frame(cbind(TR_sum,event,study,length))
names(kurt_sum_TR_final)<-c("Kurtosis","Z","P","Event","Study","Length")

kurt_sum_all<-rbind(kurt_sum_BR_final,kurt_sum_TR_final)

#write.csv(kurt_sum_all,"kurt_sum_tablev2.csv")

##Make Histograms for TR----
ALG_TR_final_C$Event<-as.factor(ALG_TR_final_C$Event)

{H_TR_all<-ggplot(data=ALG_TR_final_C,aes(x=(Dispersal_signed)/1000))+geom_histogram(fill="#171717",binwidth = 2.5,color="black")+xlab("Dispersal Distance (km)")+
    ylab("Frequency")+theme(panel.grid.major = element_blank(), panel.grid.minor = element_blank(),
                            panel.background = element_blank(), axis.line = element_line(colour = "black")
                            ,axis.text.y = element_text(size = 12,color="black")                                        
                            ,axis.title.x = element_text(size = 12,color="black")
                            ,axis.text.x = element_text(size = 12,color="black")
                            ,axis.title.y = element_text(size = 12,color="black")
                            ,legend.text = element_text(size = 12,color="black")
                            ,legend.title = element_text(size = 12,color="black"))+scale_x_continuous(breaks=c(-80,-60,-40,-20,0,20,40,60,80,100,120,140),limits=c(-80,140))+annotate(geom="text",131,y=29,label="Trinity River\nK=11.79\np<0.01",size=4)
  
  H_TR_all
  
  
  #TR_3
  H_TR3<-ggplot(data=garmove.kurt_TR_C3,aes(x=(Dispersal_signed)/1000))+geom_histogram(fill="#171717",binwidth = 5,color="black")+xlab("")+
    ylab("Frequency")+theme(panel.grid.major = element_blank(), panel.grid.minor = element_blank(),
                            panel.background = element_blank(), axis.line = element_line(colour = "black")
                            ,axis.text.y = element_text(size = 12,color="black")                                        
                            ,axis.title.x = element_text(size = 12,color="black")
                            ,axis.text.x = element_text(size = 12,color="black")
                            ,axis.title.y = element_text(size = 12,color="black")
                            ,legend.text = element_text(size = 12,color="black")
                            ,legend.title = element_text(size = 12,color="black"))+scale_x_continuous(breaks=c(-80,-60,-40,-20,0,20),limits=c(-80,25))+annotate(geom="text",x=-71.25,y=15.25,label="K=14.71\np<0.01\nEvent 3",size=4)
  
  H_TR3
  
  #TR_4
  H_TR4<-ggplot(data=garmove.kurt_TR_C4,aes(x=(Dispersal_signed)/1000))+geom_histogram(fill="#171717",binwidth = 5,color="black")+xlab("")+
    ylab("")+theme(panel.grid.major = element_blank(), panel.grid.minor = element_blank(),
                   panel.background = element_blank(), axis.line = element_line(colour = "black")
                   ,axis.text.y = element_text(size = 12,color="black")                                        
                   ,axis.title.x = element_text(size = 12,color="black")
                   ,axis.text.x = element_text(size = 12,color="black")
                   ,axis.title.y = element_text(size = 12,color="black")
                   ,legend.text = element_text(size = 12,color="black")
                   ,legend.title = element_text(size = 12,color="black"))+
    scale_x_continuous(breaks=c(-80,-60,-40,-20,0,20),limits=c(-80,25))+
    scale_y_continuous(breaks=c(0,3,6,9,12),limits=c(0,13))+
    annotate(geom="text",x=-73,y=11.75,label="K=7.57\np<0.01\n Event 4",size=4)
  
  H_TR4
  
  #TR_5
  H_TR5<-ggplot(data=garmove.kurt_TR_C5,aes(x=(Dispersal_signed)/1000))+geom_histogram(fill="#171717",binwidth = 5,color="black")+xlab("Dispersal Distance (rkm)")+
    ylab("Frequency")+theme(panel.grid.major = element_blank(), panel.grid.minor = element_blank(),
                            panel.background = element_blank(), axis.line = element_line(colour = "black")
                            ,axis.text.y = element_text(size = 12,color="black")                                        
                            ,axis.title.x = element_text(size = 12,color="black")
                            ,axis.text.x = element_text(size = 12,color="black")
                            ,axis.title.y = element_text(size = 12,color="black")
                            ,legend.text = element_text(size = 12,color="black")
                            ,legend.title = element_text(size = 12,color="black"))+scale_x_continuous(breaks=c(-80,-60,-40,-20,0,20),limits=c(-80,25))+annotate(geom="text",x=-73,y=2.75,label="K=2.64\np=0.40\n Event 5",size=4)
  
  H_TR5
  
  #TR_6
  H_TR6<-ggplot(data=garmove.kurt_TR_C6,aes(x=(Dispersal_signed)/1000))+geom_histogram(fill="#171717",binwidth = 5,color="black")+xlab("Dispersal Distance (rkm)")+
    ylab("")+theme(panel.grid.major = element_blank(), panel.grid.minor = element_blank(),
                   panel.background = element_blank(), axis.line = element_line(colour = "black")
                   ,axis.text.y = element_text(size = 12,color="black")                                        
                   ,axis.title.x = element_text(size = 12,color="black")
                   ,axis.text.x = element_text(size = 12,color="black")
                   ,axis.title.y = element_text(size = 12,color="black")
                   ,legend.text = element_text(size = 12,color="black")
                   ,legend.title = element_text(size = 12,color="black"))+scale_x_continuous(breaks=c(-80,-60,-40,-20,0,20),limits=c(-80,25))+annotate(geom="text",x=-73,y=5.5,label="K=4.94\np<0.01\n Event 6",size=4)
  
  H_TR6}


##Combine and export figure TR----
#jpeg("Sup_5_Hist_TR.tiff",width=18, height=16,unit="cm",res=600)
#ggarrange(H_TR3,H_TR4,H_TR5,H_TR6,nrow=2,ncol=2)
#dev.off()

##Combine and export figure all data both studies----
#jpeg("5_Hist_TR_BR.tiff",width=16, height=16,unit="cm",res=600)
#ggarrange(H_all_BR,H_TR_all,ncol=1,labels=c("(a)","(b)"),font.label = list(size=12,face="plain"),label.x=-.01,label.y=1)
#dev.off()

#SCRIPT 4, KURTOSIS MODELING with environmental data----
rm(list = ls())

#read in data
ALG_kurt<-read_xlsx("AlG_BR_TR_Master_5_23_24.xlsx"  ,sheet = 5)
ALG_kurt2<-subset(ALG_kurt,ALG_kurt$Subset!=1)
ALG_kurt2$`Group`<-rep("M",length(ALG_kurt2$Kurtosis))

x1<-expression(italic(Q["Z- 30d"]))
x2<-expression(italic(T["°C- 30d"]))

##Model discharge----
P10<-ggplot(ALG_kurt2,aes(x=monthly_avg_dis_Z,y=Kurtosis,color=`Group`))+geom_point(size=3,aes(shape=Study))+geom_smooth(method="gam",method.args=list(family=nb()),size=1,alpha=.25)+
    xlab(x1)+ylab("Kurtosis")+theme(panel.grid.major = element_blank(), panel.grid.minor = element_blank(),
panel.background = element_blank(), axis.line = element_line(colour = "black")
,axis.text.y = element_text(size = 12,color="black")                                        
,axis.title.x = element_text(size = 12,color="black")
,axis.text.x = element_text(size = 12,color="black")
,axis.title.y = element_text(size = 12,color="black")
,legend.text = element_text(size = 12,color="black")
,legend.title = element_text(size = 12,color="black"))+scale_y_continuous(limits=c(0,16),breaks=c(0,4,8,12,16))+scale_linetype_manual(values = c("solid"))+scale_color_manual(values = c("#734BC8"))+scale_fill_manual(values = c("#734BC8"))
P10

#Stats discharge
G1<-gam(Kurtosis~s(monthly_avg_dis_Z),data=ALG_kurt2)
summary(G1)
adjR2(G1)


##Model Temperature----
P11<-ggplot(ALG_kurt2,aes(x=monthly_avg_temp,y=Kurtosis,color=`Group`))+geom_point(aes(shape=Study),size=3)+geom_smooth(method="gam",linetype=2,method.args=list(family=nb()),size=1,alpha=.25)+
  xlab(x2)+ylab("Kurtosis")+theme(panel.grid.major = element_blank(), panel.grid.minor = element_blank(),
                                                              panel.background = element_blank(), axis.line = element_line(colour = "black")
                                                              ,axis.text.y = element_text(size = 12,color="black")                                        
                                                              ,axis.title.x = element_text(size = 12,color="black")
                                                              ,axis.text.x = element_text(size = 12,color="black")
                                                              ,axis.title.y = element_text(size = 12,color="black")
                                                              ,legend.text = element_text(size = 12,color="black")
                                                              ,legend.title = element_text(size = 12,color="black")
                                                              )+scale_y_continuous(limits=c(0,16),breaks=c(0,4,8,12,16))+scale_color_manual(values = c("#A18BD0"))+scale_fill_manual(values = c("#A18BD0"))
P11


#Stats temp
G2<-gam(Kurtosis~s(monthly_avg_temp),data=ALG_kurt2)
summary(G2)
adjR2(G2)


#Stats interaction
G3<-gam(Kurtosis~s(monthly_avg_dis_Z,monthly_avg_temp,k = 4),data=ALG_kurt2)
summary(G3)
adjR2(G3)


##Export Plot----
jpeg("6_Kurtosis_models.tiff",width=85, height=125,unit="mm",res=600)
ggarrange(P10,P11,labels=c("(a)","(b)"),font.label = list(size=12,face="plain"),nrow=2,ncol=1,label.x=-.01,label.y=1)
dev.off()


#SCRIPT 5, TESTING FISHMOVE PACKAGE-----

rm(list = ls())

#read in data
ALG_TR<-read_xlsx("AlG_BR_TR_Master_5_23_24.xlsx"  ,sheet = 3)
ALG_TR$log_Dispersal_m<-log(ALG_TR$Dispersal_m)
ALG_TR2<-subset(ALG_TR,ALG_TR$Capture=="0")
ALG_TR_final_C<-subset(ALG_TR2,ALG_TR2$Grp=="C")


#subset by event
#Group C, all data
{garmove.kurt_TR_C3<-subset(ALG_TR_final_C,Event==c("3"))
  garmove.kurt_TR_C4<-subset(ALG_TR_final_C,Event==c("4"))
  garmove.kurt_TR_C5<-subset(ALG_TR_final_C,Event==c("5"))
  garmove.kurt_TR_C6<-subset(ALG_TR_final_C,Event==c("6"))
  garmove.kurt_TR_C7<-subset(ALG_TR_final_C,Event==c("7"))
  garmove.kurt_TR_C9<-subset(ALG_TR_final_C,Event==c("9"))
  garmove.kurt_TR_C11<-subset(ALG_TR_final_C,Event==c("11"))}


##get total lengths and times by event
sum_FM<-data.frame(c(TL_3<-mean(garmove.kurt_TR_C3$TL_mm),
                     TL_4<-mean(garmove.kurt_TR_C4$TL_mm),
                     TL_5<-mean(garmove.kurt_TR_C5$TL_mm),
                     TL_7<-mean(garmove.kurt_TR_C7$TL_mm),
                     TL_9<-mean(garmove.kurt_TR_C9$TL_mm),
                     TL_11<-mean(garmove.kurt_TR_C11$TL_mm),
                     T_3<-median(garmove.kurt_TR_C3$Cum_Time),
                     T_4<-median(garmove.kurt_TR_C4$Cum_Time),
                     T_5<-median(garmove.kurt_TR_C5$Cum_Time),
                     T_7<-median(garmove.kurt_TR_C7$Cum_Time),
                     T_9<-median(garmove.kurt_TR_C9$Cum_Time),
                   T_11<-median(garmove.kurt_TR_C11$Cum_Time)))

##get total lengths and times by event
sum_FM<-data.frame(c(TL_3<-mean(garmove.kurt_TR_C3$TL_mm),
                     TL_4<-mean(garmove.kurt_TR_C4$TL_mm),
                     TL_5<-mean(garmove.kurt_TR_C5$TL_mm),
                     TL_6<-mean(garmove.kurt_TR_C6$TL_mm),
                     T_3<-median(garmove.kurt_TR_C3$Cum_Time),
                     T_4<-median(garmove.kurt_TR_C4$Cum_Time),
                     T_5<-median(garmove.kurt_TR_C5$Cum_Time),
                     T_6<-median(garmove.kurt_TR_C6$Cum_Time)))

#Perform fishmove estimate TR----
##You may need to each individual model multiple times to get it to run,if you do not get an error you can proceed,
##M4 is the only model that consistently p cannot determined 

M3<-t(data.frame(fishmove.estimate(garmove.kurt_TR_C3$log_Dispersal_m,ci=T,rep=500)))
M4<-t(data.frame(fishmove.estimate(garmove.kurt_TR_C4$log_Dispersal_m,ci=T,rep=500)))
M5<-t(data.frame(fishmove.estimate(garmove.kurt_TR_C5$log_Dispersal_m,ci=T,rep=500)))
M7<-t(data.frame(fishmove.estimate(garmove.kurt_TR_C7$log_Dispersal_m,ci=T,rep=500)))
M9<-t(data.frame(fishmove.estimate(garmove.kurt_TR_C9$log_Dispersal_m,ci=T,rep=500)))
M11<-t(data.frame(fishmove.estimate(garmove.kurt_TR_C11$log_Dispersal_m,ci=T,rep=500)))


FM_obs<-data.frame(rbind(M3,M4,M5,M7,M9,M11))
FM_obs<-FM_obs[-c(3,8,11,14,17),]
Event<-c(rep(3,2),rep(4,2),rep(5,2),rep(7,2),rep(9,2),rep(11,2))
Group<-rep("Observed",12)
Component<-rep(c("Stationary","Mobile"),6)
Time_Interval<-c(rep(36,2),rep(64,2),rep(90,2),rep(192,2),rep(357,2),rep(518,2))

FM_obs_TR<-cbind(FM_obs,Event,Group,Component,Time_Interval)
FM_obs_TR$fit<-exp(FM_obs_TR$fit)
FM_obs_TR$lwr<-exp(FM_obs_TR$lwr)
FM_obs_TR$upr<-exp(FM_obs_TR$upr)


#Fishmove expectations TR----

{F3<-fishmove(L=1780,AR=1.77,SO=6,T=36,interval="confidence")
  F4<-fishmove(L=1809,AR=1.77,SO=6,T=64,interval="confidence")
  F5<-fishmove(L=1848,AR=1.77,SO=6,T=92,interval="confidence")
  F7<-fishmove(L=1806,AR=1.77,SO=6,T=192,interval="confidence")
  F9<-fishmove(L=1813,AR=1.77,SO=6,T=357,interval="confidence")
  F11<-fishmove(L=1866,AR=1.77,SO=6,T=518,interval="confidence")}

FM_exp<-rbind(FM3<-data.frame(t(data.frame(F3[["pred.fishmove"]]))),
FM4<-data.frame(t(data.frame(F4[["pred.fishmove"]]))),
FM5<-data.frame(t(data.frame(F5[["pred.fishmove"]]))),
FM7<-data.frame(t(data.frame(F7[["pred.fishmove"]]))),
FM9<-data.frame(t(data.frame(F9[["pred.fishmove"]]))),
FM11<-data.frame(t(data.frame(F11[["pred.fishmove"]]))))
row.names(FM_exp)<-row.names(FM_obs_TR)

Event<-c(rep(3,2),rep(4,2),rep(5,2),rep(7,2),rep(9,2),rep(11,2))
Group<-rep("Expected",12)
Component<-rep(c("Stationary","Mobile"),6)
Time_Interval<-c(rep(36,2),rep(64,2),rep(90,2),rep(192,2),rep(357,2),rep(518,2))
FM_exp_TR<-cbind(FM_exp,Event,Group,Component,Time_Interval)


FM_TR_all<-rbind(FM_obs_TR,FM_exp_TR)
FM_TR_stat<-subset(FM_TR_all,FM_TR_all$Component=="Stationary")
FM_TR_mob<-subset(FM_TR_all,FM_TR_all$Component=="Mobile")


x1 <- expression(σ["stat-TR"])
x2 <- expression(σ["mob-TR"])

P12<-ggplot(FM_TR_stat,aes(x=Time_Interval,y=(fit/1000)))+geom_point(aes(color=Group,shape=Group),size=4)+geom_line(size=0.5,aes(color=Group))+
  xlab("Days from Tagging (Event)")+ylab("Dispersal Distance (rkm)")+theme(panel.grid.major = element_blank(), panel.grid.minor = element_blank(),
                                                            panel.background = element_blank(), axis.line = element_line(colour = "black")
                                                            ,axis.text.y = element_text(size = 10,color="black")                                        
                                                            ,axis.title.x = element_text(size = 12,color="black")
                                                            ,axis.text.x = element_text(size = 10,color="black",angle = 90,vjust=0.5)
                                                            ,axis.title.y = element_text(size = 12,color="black"),legend.position="none")+
  geom_ribbon(aes(ymin=(lwr/1000),ymax=(upr/1000),fill=Group),alpha=0.1)+scale_x_continuous(limits=c(30,520),breaks=c(36,64,90,192,357,517),labels=c("36 (1)","64 (2)","90 (3)","192 (5)","357 (7)","517 (9)"))+
  scale_color_manual(values=c("#964B00","#3E7274"))+scale_fill_manual(values=c("#964B00","#3E7274"))+annotate(geom="text",x=165,y=22.5,label=x1,size=4)+
  scale_y_continuous(limits=c(0,26),breaks=c(0,5,10,15,20,25))

P12

P13<-ggplot(FM_TR_mob,aes(x=Time_Interval,y=(fit/1000)))+geom_point(aes(color=Group,shape=Group),size=4)+geom_line(size=0.5,aes(color=Group))+
  xlab("Days from Tagging (Event)")+ylab("")+theme(panel.grid.major = element_blank(), panel.grid.minor = element_blank(),
                                                            panel.background = element_blank(), axis.line = element_line(colour = "black")
                                                            ,axis.text.y = element_text(size = 10,color="black")                                        
                                                            ,axis.title.x = element_text(size = 12,color="black")
                                                            ,axis.text.x = element_text(size = 10,color="black",angle = 90,vjust=0.5)
                                                            ,axis.title.y = element_text(size = 12,color="black")
                                                            ,legend.text = element_text(size = 12,color="black")
                                                            ,legend.title = element_text(size = 12,color="black"),
                          legend.position="none")+geom_ribbon(aes(ymin=(lwr/1000),ymax=(upr/1000),fill=Group),alpha=0.1)+scale_x_continuous(limits=c(30,520),breaks=c(36,64,90,192,357,517),labels=c("36 (1)","64 (2)","90 (3)","192 (5)","357 (7)","517 (9)"))+
  scale_color_manual(values=c("#964B00","#3E7274"))+scale_fill_manual(values=c("#964B00","#3E7274"))+annotate(geom="text",x=145,y=225,label=x2,size=4)+
  scale_y_continuous(limits=c(0,255),breaks=c(0,50,100,150,200,250))
P13

#read in data BR
ALG_BR<-read_xlsx("AlG_BR_TR_Master_5_23_24.xlsx"  ,sheet = 4)
ALG_BR$log_Dispersal_m<-log(ALG_BR$Dispersal_m)
ALG_BR2<-subset(ALG_BR,ALG_BR$Capture=="0")
ALG_BR_final_A<-subset(ALG_BR2,ALG_BR2$Grp=="A")
ALG_BR_final_B<-subset(ALG_BR2,ALG_BR2$Grp=="B")
ALG_BR_final_AB<-rbind(ALG_BR_final_A,ALG_BR_final_B)


#susbet by event
#Group C
{garmove.kurt_BR_1<-subset(ALG_BR_final_AB,Event==c("1"))
  garmove.kurt_BR_2<-subset(ALG_BR_final_AB,Event==c("2"))
  garmove.kurt_BR_3<-subset(ALG_BR_final_AB,Event==c("3"))
  garmove.kurt_BR_4<-subset(ALG_BR_final_AB,Event==c("4"))
  garmove.kurt_BR_5<-subset(ALG_BR_final_AB,Event==c("5"))
  garmove.kurt_BR_6<-subset(ALG_BR_final_AB,Event==c("6"))
  garmove.kurt_BR_8<-subset(ALG_BR_final_AB,Event==c("8"))
  garmove.kurt_BR_9<-subset(ALG_BR_final_AB,Event==c("9"))
  garmove.kurt_BR_10<-subset(ALG_BR_final_AB,Event==c("10"))
  garmove.kurt_BR_11<-subset(ALG_BR_final_AB,Event==c("11"))
  garmove.kurt_BR_12<-subset(ALG_BR_final_AB,Event==c("12"))}


##get total lengths and times by event
sum_FM_BR<-data.frame(c(TL_1<-mean(garmove.kurt_BR_1$TL_mm),
                        TL_2<-mean(garmove.kurt_BR_2$TL_mm),
                        TL_3<-mean(garmove.kurt_BR_3$TL_mm),
                        TL_4<-mean(garmove.kurt_BR_4$TL_mm),
                        TL_5<-mean(garmove.kurt_BR_5$TL_mm),
                        TL_6<-mean(garmove.kurt_BR_6$TL_mm),
                        TL_8<-mean(garmove.kurt_BR_8$TL_mm),
                        TL_9<-mean(garmove.kurt_BR_9$TL_mm),
                        TL_10<-mean(garmove.kurt_BR_10$TL_mm),
                        TL_11<-mean(garmove.kurt_BR_11$TL_mm),
                        TL_12<-mean(garmove.kurt_BR_12$TL_mm),
                        T_1<-median(garmove.kurt_BR_1$Cum_Time),
                        T_2<-median(garmove.kurt_BR_2$Cum_Time),
                        T_3<-median(garmove.kurt_BR_3$Cum_Time),
                        T_4<-median(garmove.kurt_BR_4$Cum_Time),
                        T_5<-median(garmove.kurt_BR_5$Cum_Time),
                        T_6<-median(garmove.kurt_BR_6$Cum_Time),
                        T_8<-median(garmove.kurt_BR_8$Cum_Time),
                        T_9<-median(garmove.kurt_BR_9$Cum_Time),
                        T_10<-median(garmove.kurt_BR_10$Cum_Time),
                        T_11<-median(garmove.kurt_BR_11$Cum_Time),
                        T_12<-median(garmove.kurt_BR_12$Cum_Time)))


#Perform fishmove estimate TR----
##You may need to each individual model multiple times to get it to run,if you do not get an error you can proceed,
##M4 is the only model that consistently p cannot determined 
M2_BR<-t(data.frame(fishmove.estimate(garmove.kurt_BR_2$log_Dispersal_m,ci=T,rep=500)))
M4_BR<-t(data.frame(fishmove.estimate(garmove.kurt_BR_4$log_Dispersal_m,ci=T),rep=500))
M5_BR<-t(data.frame(fishmove.estimate(garmove.kurt_BR_5$log_Dispersal_m,ci=T,rep=500)))
M6_BR<-t(data.frame(fishmove.estimate(garmove.kurt_BR_6$log_Dispersal_m,ci=T),rep=500))
M8_BR<-t(data.frame(fishmove.estimate(garmove.kurt_BR_8$log_Dispersal_m,ci=T,rep=500)))
M9_BR<-t(data.frame(fishmove.estimate(garmove.kurt_BR_9$log_Dispersal_m,ci=T,rep=500)))
M10_BR<-t(data.frame(fishmove.estimate(garmove.kurt_BR_10$log_Dispersal_m,ci=T,rep=500)))
M11_BR<-t(data.frame(fishmove.estimate(garmove.kurt_BR_11$log_Dispersal_m,ci=T,rep=500)))
M12_BR<-t(data.frame(fishmove.estimate(garmove.kurt_BR_12$log_Dispersal_m,ci=T,rep=500)))


FM_obs_BR<-data.frame(rbind(M2_BR,M4_BR,M5_BR,M6_BR,M8_BR,M9_BR,M10_BR,M11_BR,M12_BR))
FM_obs_BR<-FM_obs_BR[-c(3,6,7,10,13,14,17,20,23,26,29),]
Event<-c(rep(2,2),rep(4,2),rep(5,2),rep(6,2),rep(8,2),rep(9,2),rep(10,2),rep(11,2),rep(12,2))
Group<-rep("Observed",18)
Component<-rep(c("Stationary","Mobile"),9)
Time_Interval<-c(rep(42,2),rep(125,2),rep(154,2),rep(180,2),rep(264,2),rep(281,2),rep(337,2),rep(365,2),rep(402,2))

FM_obs_BR<-cbind(FM_obs_BR,Event,Group,Component,Time_Interval)
FM_obs_BR$fit<-exp(FM_obs_BR$fit)
FM_obs_BR$lwr<-exp(FM_obs_BR$lwr)
FM_obs_BR$upr<-exp(FM_obs_BR$upr)


#Fishmove expectations BR----


{F2_BR<-fishmove(L=1630,AR=1.77,SO=7,T=42,interval="confidence")
  F4_BR<-fishmove(L=1644,AR=1.77,SO=7,T=125,interval="confidence")
  F5_BR<-fishmove(L=1690,AR=1.77,SO=7,T=154,interval="confidence")
  F6_BR<-fishmove(L=1690,AR=1.77,SO=7,T=180,interval="confidence")
  F8_BR<-fishmove(L=1682,AR=1.77,SO=7,T=264,interval="confidence")
  F9_BR<-fishmove(L=1769,AR=1.77,SO=7,T=281,interval="confidence")
  F10_BR<-fishmove(L=1682,AR=1.77,SO=7,T=337,interval="confidence")
  F11_BR<-fishmove(L=1624,AR=1.77,SO=7,T=365,interval="confidence")
  F12_BR<-fishmove(L=1638,AR=1.77,SO=7,T=402,interval="confidence")}

FM_exp<-rbind(FM2_BR<-data.frame(t(data.frame(F2_BR[["pred.fishmove"]]))),
FM4_BR<-data.frame(t(data.frame(F4_BR[["pred.fishmove"]]))),
FM5_BR<-data.frame(t(data.frame(F5_BR[["pred.fishmove"]]))),
FM6_BR<-data.frame(t(data.frame(F6_BR[["pred.fishmove"]]))),
FM8_BR<-data.frame(t(data.frame(F8_BR[["pred.fishmove"]]))),
FM9_BR<-data.frame(t(data.frame(F9_BR[["pred.fishmove"]]))),
FM10_BR<-data.frame(t(data.frame(F10_BR[["pred.fishmove"]]))),
FM11_BR<-data.frame(t(data.frame(F11_BR[["pred.fishmove"]]))),
FM12_BR<-data.frame(t(data.frame(F12_BR[["pred.fishmove"]]))))

row.names(FM_exp)<-row.names(FM_obs_BR)


Event<-c(rep(2,2),rep(4,2),rep(5,2),rep(6,2),rep(8,2),rep(9,2),rep(10,2),rep(11,2),rep(12,2))
Group<-rep("Expected",18)
Component<-rep(c("Stationary","Mobile"),9)
Time_Interval<-c(rep(42,2),rep(125,2),rep(154,2),rep(180,2),rep(264,2),rep(281,2),rep(337,2),rep(365,2),rep(402,2))
FM_exp_BR<-cbind(FM_exp,Event,Group,Component,Time_Interval)


FM_BR_all<-rbind(FM_obs_BR,FM_exp_BR)
FM_BR_stat<-subset(FM_BR_all,FM_BR_all$Component=="Stationary")
FM_BR_mob<-subset(FM_BR_all,FM_BR_all$Component=="Mobile")

x3 <- expression(σ["stat-BR"])
x4 <- expression(σ["mob-BR"])

P14<-ggplot(FM_BR_stat,aes(x=Time_Interval,y=(fit/1000)))+geom_point(aes(color=Group,shape=Group),size=4)+geom_line(size=0.5,aes(color=Group))+
  xlab("")+ylab("Dispersal Distance (rkm)")+theme(panel.grid.major = element_blank(), panel.grid.minor = element_blank(),
                                                                  panel.background = element_blank(), axis.line = element_line(colour = "black")
                                                                  ,axis.text.y = element_text(size = 10,color="black")                                        
                                                                  ,axis.title.x = element_text(size = 12,color="black")
                                                                  ,axis.text.x = element_text(size = 10,color="black",angle = 90,vjust=0.5)
                                                                  ,axis.title.y = element_text(size = 12,color="black")
                                                                  ,legend.position = "none")+geom_ribbon(aes(ymin=(lwr/1000),ymax=(upr/1000),fill=Group),alpha=0.1)+
  scale_color_manual(values=c("#964B00","#3E7274"))+scale_fill_manual(values=c("#964B00","#3E7274"))+annotate(geom="text",x=140,y=22.5,label=x3,size=4)+scale_x_continuous(limits=c(40,405),breaks=c(42,125,154,179,264,281,337,365,402),labels=c("42 (2)","125 (4)","154 (5)","179 (6)","264 (8)" ,"281 (9)","337 (10)","365 (11)","402 (12)"))+
  scale_y_continuous(limits=c(0,26),breaks=c(0,5,10,15,20,25))

P14

P15<-ggplot(FM_BR_mob,aes(x=Time_Interval,y=(fit/1000)))+geom_point(aes(color=Group,shape=Group),size=4)+geom_line(size=0.5,aes(color=Group))+
  xlab("")+ylab("")+theme(panel.grid.major = element_blank(), panel.grid.minor = element_blank(),
                                                                  panel.background = element_blank(), axis.line = element_line(colour = "black")
                                                                  ,axis.text.y = element_text(size = 10,color="black")                                        
                                                                  ,axis.title.x = element_text(size = 12,color="black")
                                                                  ,axis.text.x = element_text(size = 10,color="black",angle = 90,vjust=0.5)
                                                                  ,axis.title.y = element_text(size = 12,color="black"),
                                                             legend.position = "none")+geom_ribbon(aes(ymin=(lwr/1000),ymax=(upr/1000),fill=Group),alpha=0.1)+
  scale_color_manual(values=c("#964B00","#3E7274"))+scale_fill_manual(values=c("#964B00","#3E7274"))+annotate(geom="text",x=125,y=225,label=x4,size=4)+scale_x_continuous(limits=c(40,405),breaks=c(42,125,154,179,264,281,337,365,402),labels=c("42 (2)","125 (4)","154 (5)","179 (6)","264 (8)" ,"281 (9)","337 (10)","365 (11)","402 (12)"))+
  scale_y_continuous(limits=c(0,255),breaks=c(0,50,100,150,200,250))

P15


#Export Plot----
jpeg("7_fishmove_models.tiff",width=170, height=170,unit="mm",res=600)
ggarrange(P14,P15,P12,P13,labels=c("(a)","(b)","(c)","(d)"),font.label = list(size=12,face="plain"),nrow=2,ncol=2,label.x=-0.01,label.y=1)
dev.off()
