# Supplementary material for: Meta-analysis of a megafish: assessing patterns and predictors of Alligator Gar movement across multiple populations
Source: Mov Ecol. 2025 Mar 10;13:15. doi: 10.1186/s40462-025-00544-7 (PMC11892227; doi:10.1186/s40462-025-00544-7)
Supplement: Supplementary file 4 — Supplementary Material 4 [file 40462_2025_544_MOESM4_ESM.zip]

Archive with 16 entries (16 files):
- BR_Study_Line_for_R.cpg
- BR_Study_Line_for_R.dbf
- BR_Study_Line_for_R.prj
- BR_Study_Line_for_R.sbn
- BR_Study_Line_for_R.sbx
- BR_Study_Line_for_R.shp
- BR_Study_Line_for_R.shp.xml
- BR_Study_Line_for_R.shx
- TR_Study_Line_for_R.cpg
- TR_Study_Line_for_R.dbf
- TR_Study_Line_for_R.prj
- TR_Study_Line_for_R.sbn
- TR_Study_Line_for_R.sbx
- TR_Study_Line_for_R.shp
- TR_Study_Line_for_R.shp.xml
- TR_Study_Line_for_R.shx
